# Supplementary material for: Crystal structure of 4-fluoro-N-[2-(4-fluoro­benzo­yl)hydra­zine-1-carbono­thio­yl]benzamide
Source: Acta Crystallogr Sect E Struct Rep Online. 2014 Aug 1;70(Pt 9):o915–6. doi: 10.1107/S1600536814015761 (PMC4186173; doi:10.1107/S1600536814015761)
Supplement: Supplementary file 1 [file e-70-0o915-sup1.cif]

##############################################################################
#                                                                            #
# This CIF contains the data in a paper accepted for publication in          #
# Acta Crystallographica Section E. It conforms to the requirements of       #
# Notes for Authors for Acta Crystallographica Section E, and has been       #
# peer reviewed under the auspices of the IUCr Commission on Journals.       #
#                                                                            #
# Full details of the Crystallographic Information File format               #
# are given in the paper "The Crystallographic Information File (CIF):       #
# a New Standard Archive File for Crystallography" by S. R. Hall, F. H.      #
# Allen and I. D. Brown [Acta Cryst. (1991), A47, 655-685].                  #
#                                                                            #
# The current version of the core CIF dictionary is obtainable from          #
# ftp://ftp.iucr.org/pub/cif_core.dic.                                       #
#                                                                            #
# Software is freely available for graphical display of the structure(s)     #
# in this CIF. For information consult the CIF software page                 #
# http://www.iucr.org/resources/cif/software.                                #
#                                                                            #
# This file may be used for bona fide research purposes within the           #
# scientific community so long as proper attribution is given to the journal # 
# article from which it was obtained.                                        #
#                                                                            #
##############################################################################
data_global
_audit_creation_method     'form.cif (version 2.0)'
_journal_data_validation_number     ?
_journal_date_recd_electronic     2014-07-02
_journal_date_accepted     2014-07-06
_journal_name_full     'Acta Crystallographica, Section E'
_journal_year     2014
_journal_volume     70
_journal_issue      9
_journal_page_first     o915
_journal_page_last     o916
_journal_paper_category     HO
_journal_paper_doi     10.1107/S1600536814015761
_journal_coeditor_code     HB7245
_publ_contact_author_name     'Dr. Siti Fairus M. Yusoff'
_publ_contact_author_address
;
      School of Chemical Sciences and Food Technology
      Universiti Kebangsaan Malaysia
      43600 Bangi, Selangor
      MALAYSIA
;
_publ_contact_author_email     'sitifairus@ukm.edu.my'
_publ_contact_author_fax     '6 03 89215410'
_publ_contact_author_phone     '6 03 89214215'
_publ_section_title
;
4-Fluoro-<i>N</i>-[2-(4-fluorobenzoyl)hydrazine-1-carbonothioyl]benzamide
;
loop_
    _publ_author_name
    _publ_author_footnote
    _publ_author_address
    'Syadza Firdausiah' ?
;      School of Chemical Sciences and Food Technology
       Universiti Kebangsaan Malaysia
       43600 Bangi, Selangor
       Malaysia
;
    'Salleh Huddin, Ameera Aqeela' ?
;      School of Chemical Sciences and Food Technology
       Universiti Kebangsaan Malaysia
       43600 Bangi, Selangor
       Malaysia
;
    'Hasbullah, Siti Aishah' ?
;      School of Chemical Sciences and Food Technology
       Universiti Kebangsaan Malaysia
       43600 Bangi, Selangor
       Malaysia
;
    'Yamin, Bohari M.' ?
;      School of Chemical Sciences and Food Technology
       Universiti Kebangsaan Malaysia
       43600 Bangi, Selangor
       Malaysia
;
    'Yusoff, Siti Fairus M.' ?
;      School of Chemical Sciences and Food Technology
       Universiti Kebangsaan Malaysia
       43600 Bangi, Selangor
       Malaysia
;
data_I
_audit_creation_method     SHELXL-97
_database_code_depnum_ccdc_archive     'CCDC 1012471'
_chemical_name_systematic
;
4-Fluoro-<i>N</i>-[2-(4-fluorobenzoyl)hydrazine-1-carbonothioyl]benzamide
;
_chemical_name_common     ?
_chemical_formula_moiety     'C15 H11 F2 N3 O2 S'
_chemical_formula_sum     'C15 H11 F2 N3 O2 S'
_chemical_formula_weight     335.33
_chemical_melting_point     ?
_symmetry_cell_setting     orthorhombic
_symmetry_space_group_name_H-M     ' P b c a '
_symmetry_space_group_name_Hall     '-P 2ac 2ab '
loop_
    _symmetry_equiv_pos_as_xyz
    'x, y, z'
    'x+1/2, -y+1/2, -z'
    '-x, y+1/2, -z+1/2'
    '-x+1/2, -y, z+1/2'
    '-x, -y, -z'
    '-x-1/2, y-1/2, z'
    'x, -y-1/2, z-1/2'
    'x-1/2, y, -z-1/2'
_cell_length_a     11.6172(6)
_cell_length_b     8.4086(5)
_cell_length_c     30.0002(16)
_cell_angle_alpha     90.00
_cell_angle_beta     90.00
_cell_angle_gamma     90.00
_cell_volume     2930.6(3)
_cell_formula_units_Z     8
_cell_measurement_reflns_used     ?
_cell_measurement_theta_min     ?
_cell_measurement_theta_max     ?
_cell_measurement_temperature     296(2)
_exptl_crystal_description     block
_exptl_crystal_colour     colorless
_exptl_crystal_size_max     0.50
_exptl_crystal_size_mid     0.12
_exptl_crystal_size_min     0.08
_exptl_crystal_density_diffrn     1.520
_exptl_crystal_density_meas     ?
_exptl_crystal_density_method     'not measured'
_exptl_crystal_F_000     1376
_exptl_absorpt_coefficient_mu     0.256
_exptl_absorpt_correction_type     multi-scan
_exptl_absorpt_process_details     '(SADABS; Bruker, 2000)'
_exptl_absorpt_correction_T_min     0.8826
_exptl_absorpt_correction_T_max     0.9798
_exptl_special_details     ?
_diffrn_ambient_temperature     296(2)
_diffrn_radiation_type     MoK\a
_diffrn_radiation_wavelength     0.71073
_diffrn_radiation_source     'fine-focus sealed tube'
_diffrn_radiation_monochromator     graphite
_diffrn_measurement_device_type     'Bruker SMART APEX CCD'
_diffrn_measurement_method     '\w scans'
_diffrn_detector_area_resol_mean     ?
_diffrn_reflns_number     76830
_diffrn_reflns_av_R_equivalents     0.1372
_diffrn_reflns_av_sigmaI/netI     0.0342
_diffrn_reflns_theta_min     3.07
_diffrn_reflns_theta_max     25.99
_diffrn_reflns_theta_full     25.99
_diffrn_measured_fraction_theta_max     0.999
_diffrn_measured_fraction_theta_full     0.999
_diffrn_reflns_limit_h_min     -14
_diffrn_reflns_limit_h_max     14
_diffrn_reflns_limit_k_min     -10
_diffrn_reflns_limit_k_max     10
_diffrn_reflns_limit_l_min     -37
_diffrn_reflns_limit_l_max     37
_refine_special_details
;
 Refinement of F^2^ against ALL reflections.  The weighted R-factor wR and
 goodness of fit S are based on F^2^, conventional R-factors R are based
 on F, with F set to zero for negative F^2^. The threshold expression of
 F^2^ > 2sigma(F^2^) is used only for calculating R-factors(gt) etc. and is
 not relevant to the choice of reflections for refinement.  R-factors based
 on F^2^ are statistically about twice as large as those based on F, and R-
 factors based on ALL data will be even larger.
;
_reflns_number_total     2886
_reflns_number_gt     2024
_reflns_threshold_expression     I>2\s(I)
_refine_ls_structure_factor_coef     Fsqd
_refine_ls_matrix_type     full
_refine_ls_R_factor_all     0.0802
_refine_ls_R_factor_gt     0.0463
_refine_ls_wR_factor_gt     0.0873
_refine_ls_wR_factor_ref     0.0989
_refine_ls_goodness_of_fit_ref     1.044
_refine_ls_restrained_S_all     1.044
_refine_ls_number_reflns     2886
_refine_ls_number_parameters     208
_refine_ls_number_restraints     0
_refine_ls_hydrogen_treatment     constr
_refine_ls_weighting_scheme     calc
_refine_ls_weighting_details
         'calc w=1/[\s^2^(Fo^2^)+(0.0354P)^2^+2.0394P] where P=(Fo^2^+2Fc^2^)/3'
_atom_sites_solution_hydrogens     geom
_atom_sites_solution_primary     direct
_atom_sites_solution_secondary     difmap
_refine_ls_shift/su_max     0.001
_refine_ls_shift/su_mean     0.000
_refine_diff_density_max     0.269
_refine_diff_density_min     -0.210
_refine_ls_extinction_method     none
_refine_ls_extinction_coef     ?
loop_
    _atom_type_symbol
    _atom_type_description
    _atom_type_scat_dispersion_real
    _atom_type_scat_dispersion_imag
    _atom_type_scat_source
    'C' 'C' 0.0033 0.0016
                         'International Tables Vol C Tables 4.2.6.8 and 6.1.1.4'
    'H' 'H' 0.0000 0.0000
                         'International Tables Vol C Tables 4.2.6.8 and 6.1.1.4'
    'N' 'N' 0.0061 0.0033
                         'International Tables Vol C Tables 4.2.6.8 and 6.1.1.4'
    'O' 'O' 0.0106 0.0060
                         'International Tables Vol C Tables 4.2.6.8 and 6.1.1.4'
    'F' 'F' 0.0171 0.0103
                         'International Tables Vol C Tables 4.2.6.8 and 6.1.1.4'
    'S' 'S' 0.1246 0.1234
                         'International Tables Vol C Tables 4.2.6.8 and 6.1.1.4'
_computing_data_collection     'SMART (Bruker, 2000)'
_computing_cell_refinement     'SAINT (Bruker, 2000)'
_computing_data_reduction     'SAINT (Bruker, 2000)'
_computing_structure_solution     'SHELXS97 (Sheldrick, 2008)'
_computing_structure_refinement     'SHELXL97 (Sheldrick, 2008)'
_computing_molecular_graphics     'SHELXTL (Sheldrick, 2008)'
_computing_publication_material
;
SHELXTL (Sheldrick, 2008) and PLATON (Spek, 2009)
;
loop_
    _atom_site_type_symbol
    _atom_site_label
    _atom_site_fract_x
    _atom_site_fract_y
    _atom_site_fract_z
    _atom_site_U_iso_or_equiv
    _atom_site_adp_type
    _atom_site_calc_flag
    _atom_site_refinement_flags
    _atom_site_occupancy
    _atom_site_symmetry_multiplicity
    _atom_site_disorder_assembly
    _atom_site_disorder_group
    S S1 0.98887(5) 0.15863(8) 0.73680(2) 0.04054(19) Uani d . 1 1 . .
    O O1 0.69608(15) 0.4074(2) 0.80598(6) 0.0585(6) Uani d . 1 1 . .
    O O2 0.64343(13) 0.34844(18) 0.67414(5) 0.0328(4) Uani d . 1 1 . .
    N N1 0.88035(15) 0.3239(2) 0.79937(6) 0.0283(4) Uani d . 1 1 . .
    H H1A 0.9472 0.3290 0.8116 0.034 Uiso calc R 1 1 . .
    N N2 0.76928(15) 0.2357(2) 0.74100(6) 0.0308(5) Uani d . 1 1 . .
    H H2A 0.7137 0.2871 0.7533 0.037 Uiso calc R 1 1 . .
    N N3 0.74823(15) 0.1473(2) 0.70307(5) 0.0278(4) Uani d . 1 1 . .
    H H3 0.7784 0.0548 0.6995 0.033 Uiso calc R 1 1 . .
    C C1 0.7245(2) 0.5302(3) 0.88928(8) 0.0444(7) Uani d . 1 1 . .
    H H1 0.6558 0.5469 0.8741 0.053 Uiso calc R 1 1 . .
    C C2 0.7347(2) 0.5802(3) 0.93299(8) 0.0511(7) Uani d . 1 1 . .
    H H2 0.6738 0.6303 0.9474 0.061 Uiso calc R 1 1 . .
    C C3 0.8362(2) 0.5540(3) 0.95425(8) 0.0430(7) Uani d . 1 1 . .
    C C4 0.9276(2) 0.4826(3) 0.93441(8) 0.0479(7) Uani d . 1 1 . .
    H H4 0.9959 0.4667 0.9500 0.057 Uiso calc R 1 1 . .
    C C5 0.9171(2) 0.4339(3) 0.89050(8) 0.0402(6) Uani d . 1 1 . .
    H H5 0.9792 0.3861 0.8762 0.048 Uiso calc R 1 1 . .
    C C6 0.81520(19) 0.4557(3) 0.86779(7) 0.0300(5) Uani d . 1 1 . .
    C C7 0.79209(19) 0.3964(3) 0.82191(7) 0.0315(5) Uani d . 1 1 . .
    C C8 0.87407(18) 0.2428(3) 0.75895(7) 0.0258(5) Uani d . 1 1 . .
    C C9 0.67935(17) 0.2104(3) 0.67201(7) 0.0254(5) Uani d . 1 1 . .
    C C10 0.64585(18) 0.1018(3) 0.63505(7) 0.0263(5) Uani d . 1 1 . .
    C C11 0.6553(2) 0.1549(3) 0.59144(7) 0.0383(6) Uani d . 1 1 . .
    H H11 0.6838 0.2563 0.5858 0.046 Uiso calc R 1 1 . .
    C C12 0.6228(2) 0.0589(3) 0.55647(8) 0.0481(7) Uani d . 1 1 . .
    H H12 0.6300 0.0931 0.5271 0.058 Uiso calc R 1 1 . .
    C C13 0.5797(2) -0.0878(3) 0.56616(9) 0.0503(7) Uani d . 1 1 . .
    C C15 0.6004(2) -0.0473(3) 0.64350(8) 0.0360(6) Uani d . 1 1 . .
    H H15 0.5929 -0.0828 0.6727 0.043 Uiso calc R 1 1 . .
    F F1 0.84583(15) 0.6012(2) 0.99733(5) 0.0681(5) Uani d . 1 1 . .
    F F2 0.54797(19) -0.1828(2) 0.53146(6) 0.0870(7) Uani d . 1 1 . .
    C C14 0.5660(2) -0.1434(3) 0.60860(9) 0.0491(7) Uani d . 1 1 . .
    H H14 0.5344 -0.2433 0.6139 0.059 Uiso calc R 1 1 . .
loop_
    _atom_site_aniso_label
    _atom_site_aniso_U_11
    _atom_site_aniso_U_22
    _atom_site_aniso_U_33
    _atom_site_aniso_U_12
    _atom_site_aniso_U_13
    _atom_site_aniso_U_23
    S1 0.0271(3) 0.0533(4) 0.0412(4) 0.0032(3) -0.0018(3) -0.0162(3)
    O1 0.0387(11) 0.0887(16) 0.0482(11) 0.0263(10) -0.0169(9) -0.0332(11)
    O2 0.0344(9) 0.0280(9) 0.0359(9) 0.0044(8) -0.0042(7) -0.0043(7)
    N1 0.0248(9) 0.0357(11) 0.0242(9) -0.0003(8) -0.0042(8) -0.0055(8)
    N2 0.0269(10) 0.0392(12) 0.0262(10) 0.0057(9) -0.0042(8) -0.0118(9)
    N3 0.0280(9) 0.0286(10) 0.0270(10) 0.0032(9) -0.0059(8) -0.0073(8)
    C1 0.0390(15) 0.0567(18) 0.0374(14) 0.0123(13) -0.0061(12) -0.0095(13)
    C2 0.0505(17) 0.0635(19) 0.0394(15) 0.0131(15) 0.0054(13) -0.0154(14)
    C3 0.0531(17) 0.0494(17) 0.0265(13) -0.0062(14) -0.0001(12) -0.0112(12)
    C4 0.0389(14) 0.067(2) 0.0377(15) 0.0004(14) -0.0096(12) -0.0118(14)
    C5 0.0347(14) 0.0535(17) 0.0323(13) 0.0045(12) -0.0021(11) -0.0116(12)
    C6 0.0316(13) 0.0303(13) 0.0280(12) -0.0002(10) -0.0017(10) -0.0027(11)
    C7 0.0300(12) 0.0332(14) 0.0314(13) 0.0042(10) -0.0046(10) -0.0026(11)
    C8 0.0294(12) 0.0253(12) 0.0228(11) -0.0025(10) -0.0034(10) 0.0009(9)
    C9 0.0214(11) 0.0280(13) 0.0267(12) -0.0014(10) 0.0019(9) -0.0010(10)
    C10 0.0233(11) 0.0289(13) 0.0267(12) 0.0027(10) -0.0056(9) -0.0036(10)
    C11 0.0464(14) 0.0374(15) 0.0313(13) -0.0068(13) -0.0024(11) 0.0013(12)
    C12 0.0634(18) 0.0546(18) 0.0261(13) -0.0020(15) -0.0060(12) -0.0041(13)
    C13 0.0603(18) 0.0505(18) 0.0399(16) -0.0067(15) -0.0182(13) -0.0189(14)
    C15 0.0390(14) 0.0368(15) 0.0321(13) -0.0051(12) -0.0082(11) 0.0020(11)
    F1 0.0741(11) 0.0980(14) 0.0322(8) -0.0006(10) -0.0036(8) -0.0258(9)
    F2 0.1324(18) 0.0781(14) 0.0506(11) -0.0280(12) -0.0284(11) -0.0258(10)
    C14 0.0589(18) 0.0370(16) 0.0514(17) -0.0158(14) -0.0154(14) -0.0037(13)
_geom_special_details
;
 All esds (except the esd in the dihedral angle between two l.s. planes)
 are estimated using the full covariance matrix.  The cell esds are taken
 into account individually in the estimation of esds in distances, angles
 and torsion angles; correlations between esds in cell parameters are only
 used when they are defined by crystal symmetry.  An approximate (isotropic)
 treatment of cell esds is used for estimating esds involving l.s. planes.
;
loop_
    _geom_bond_atom_site_label_1
    _geom_bond_atom_site_label_2
    _geom_bond_site_symmetry_2
    _geom_bond_distance
    _geom_bond_publ_flag
    S1 C8 . 1.650(2) ?
    O1 C7 . 1.217(3) ?
    O2 C9 . 1.235(3) ?
    N1 C7 . 1.371(3) ?
    N1 C8 . 1.393(3) ?
    N1 H1A . 0.8600 ?
    N2 C8 . 1.333(3) ?
    N2 N3 . 1.381(2) ?
    N2 H2A . 0.8600 ?
    N3 C9 . 1.338(3) ?
    N3 H3 . 0.8600 ?
    C1 C2 . 1.382(3) ?
    C1 C6 . 1.385(3) ?
    C1 H1 . 0.9300 ?
    C2 C3 . 1.359(4) ?
    C2 H2 . 0.9300 ?
    C3 F1 . 1.357(3) ?
    C3 C4 . 1.358(4) ?
    C4 C5 . 1.385(3) ?
    C4 H4 . 0.9300 ?
    C5 C6 . 1.378(3) ?
    C5 H5 . 0.9300 ?
    C6 C7 . 1.488(3) ?
    C9 C10 . 1.488(3) ?
    C10 C15 . 1.384(3) ?
    C10 C11 . 1.387(3) ?
    C11 C12 . 1.377(3) ?
    C11 H11 . 0.9300 ?
    C12 C13 . 1.362(4) ?
    C12 H12 . 0.9300 ?
    C13 F2 . 1.363(3) ?
    C13 C14 . 1.366(4) ?
    C15 C14 . 1.381(3) ?
    C15 H15 . 0.9300 ?
    C14 H14 . 0.9300 ?
loop_
    _geom_angle_atom_site_label_1
    _geom_angle_atom_site_label_2
    _geom_angle_atom_site_label_3
    _geom_angle_site_symmetry_1
    _geom_angle_site_symmetry_3
    _geom_angle
    _geom_angle_publ_flag
    C7 N1 C8 . . 127.43(18) ?
    C7 N1 H1A . . 116.3 ?
    C8 N1 H1A . . 116.3 ?
    C8 N2 N3 . . 121.27(18) ?
    C8 N2 H2A . . 119.4 ?
    N3 N2 H2A . . 119.4 ?
    C9 N3 N2 . . 117.80(18) ?
    C9 N3 H3 . . 121.1 ?
    N2 N3 H3 . . 121.1 ?
    C2 C1 C6 . . 121.0(2) ?
    C2 C1 H1 . . 119.5 ?
    C6 C1 H1 . . 119.5 ?
    C3 C2 C1 . . 118.0(2) ?
    C3 C2 H2 . . 121.0 ?
    C1 C2 H2 . . 121.0 ?
    F1 C3 C4 . . 118.8(2) ?
    F1 C3 C2 . . 118.1(2) ?
    C4 C3 C2 . . 123.0(2) ?
    C3 C4 C5 . . 118.6(2) ?
    C3 C4 H4 . . 120.7 ?
    C5 C4 H4 . . 120.7 ?
    C6 C5 C4 . . 120.5(2) ?
    C6 C5 H5 . . 119.8 ?
    C4 C5 H5 . . 119.8 ?
    C5 C6 C1 . . 118.9(2) ?
    C5 C6 C7 . . 124.6(2) ?
    C1 C6 C7 . . 116.4(2) ?
    O1 C7 N1 . . 121.7(2) ?
    O1 C7 C6 . . 120.2(2) ?
    N1 C7 C6 . . 118.04(19) ?
    N2 C8 N1 . . 114.95(18) ?
    N2 C8 S1 . . 123.80(16) ?
    N1 C8 S1 . . 121.23(15) ?
    O2 C9 N3 . . 122.6(2) ?
    O2 C9 C10 . . 121.8(2) ?
    N3 C9 C10 . . 115.58(19) ?
    C15 C10 C11 . . 119.7(2) ?
    C15 C10 C9 . . 121.3(2) ?
    C11 C10 C9 . . 119.0(2) ?
    C12 C11 C10 . . 120.5(2) ?
    C12 C11 H11 . . 119.7 ?
    C10 C11 H11 . . 119.7 ?
    C13 C12 C11 . . 118.0(2) ?
    C13 C12 H12 . . 121.0 ?
    C11 C12 H12 . . 121.0 ?
    C12 C13 F2 . . 117.8(2) ?
    C12 C13 C14 . . 123.5(2) ?
    F2 C13 C14 . . 118.7(3) ?
    C14 C15 C10 . . 120.1(2) ?
    C14 C15 H15 . . 119.9 ?
    C10 C15 H15 . . 119.9 ?
    C13 C14 C15 . . 118.2(3) ?
    C13 C14 H14 . . 120.9 ?
    C15 C14 H14 . . 120.9 ?
loop_
    _geom_torsion_atom_site_label_1
    _geom_torsion_atom_site_label_2
    _geom_torsion_atom_site_label_3
    _geom_torsion_atom_site_label_4
    _geom_torsion_site_symmetry_1
    _geom_torsion_site_symmetry_2
    _geom_torsion_site_symmetry_3
    _geom_torsion_site_symmetry_4
    _geom_torsion
    _geom_torsion_publ_flag
    C8 N2 N3 C9 . . . . -138.7(2) ?
    C6 C1 C2 C3 . . . . 0.0(4) ?
    C1 C2 C3 F1 . . . . -179.2(3) ?
    C1 C2 C3 C4 . . . . 0.5(5) ?
    F1 C3 C4 C5 . . . . 179.6(3) ?
    C2 C3 C4 C5 . . . . -0.1(4) ?
    C3 C4 C5 C6 . . . . -0.9(4) ?
    C4 C5 C6 C1 . . . . 1.4(4) ?
    C4 C5 C6 C7 . . . . -175.0(2) ?
    C2 C1 C6 C5 . . . . -1.0(4) ?
    C2 C1 C6 C7 . . . . 175.7(3) ?
    C8 N1 C7 O1 . . . . -6.0(4) ?
    C8 N1 C7 C6 . . . . 171.2(2) ?
    C5 C6 C7 O1 . . . . 172.8(3) ?
    C1 C6 C7 O1 . . . . -3.6(4) ?
    C5 C6 C7 N1 . . . . -4.4(4) ?
    C1 C6 C7 N1 . . . . 179.1(2) ?
    N3 N2 C8 N1 . . . . -174.21(18) ?
    N3 N2 C8 S1 . . . . 3.9(3) ?
    C7 N1 C8 N2 . . . . -0.5(3) ?
    C7 N1 C8 S1 . . . . -178.67(18) ?
    N2 N3 C9 O2 . . . . 6.9(3) ?
    N2 N3 C9 C10 . . . . -171.47(17) ?
    O2 C9 C10 C15 . . . . -127.2(2) ?
    N3 C9 C10 C15 . . . . 51.2(3) ?
    O2 C9 C10 C11 . . . . 49.5(3) ?
    N3 C9 C10 C11 . . . . -132.0(2) ?
    C15 C10 C11 C12 . . . . -1.9(4) ?
    C9 C10 C11 C12 . . . . -178.6(2) ?
    C10 C11 C12 C13 . . . . 1.1(4) ?
    C11 C12 C13 F2 . . . . -179.8(3) ?
    C11 C12 C13 C14 . . . . 0.7(4) ?
    C11 C10 C15 C14 . . . . 0.9(4) ?
    C9 C10 C15 C14 . . . . 177.6(2) ?
    C12 C13 C14 C15 . . . . -1.7(4) ?
    F2 C13 C14 C15 . . . . 178.8(3) ?
    C10 C15 C14 C13 . . . . 0.8(4) ?
loop_
    _geom_hbond_atom_site_label_D
    _geom_hbond_atom_site_label_H
    _geom_hbond_atom_site_label_A
    _geom_hbond_site_symmetry_D
    _geom_hbond_site_symmetry_H
    _geom_hbond_site_symmetry_A
    _geom_hbond_distance_DH
    _geom_hbond_distance_HA
    _geom_hbond_distance_DA
    _geom_hbond_angle_DHA
    _geom_hbond_publ_flag
    N2 H2A O1 . . 1_555 0.86 1.89 2.571(2) 135 yes
    N2 H2A S1 . . 8_557 0.86 2.84 3.3875(18) 123 yes
    N1 H1A O2 . . 8_657 0.86 2.33 3.165(2) 165 yes
    N3 H3 O2 . . 6_755 0.86 2.10 2.942(2) 166 yes
    C4 H4 F1 . . 5_767 0.93 2.49 3.409(3) 169 yes
    C5 H5 O2 . . 8_657 0.93 2.45 3.345(3) 160 yes
_iucr_refine_instructions_details
;
TITL a in Pbca
CELL 0.71073 11.6172 8.4086 30.0002 90.000 90.000 90.000
ZERR 8.00 0.0006 0.0005 0.0016 0.000 0.000 0.000
LATT 1
SYMM x+1/2, -y+1/2, -z
SYMM -x, y+1/2, -z+1/2
SYMM -x+1/2, -y, z+1/2
SFAC C  H  N  O  F  S
UNIT 120  88  24  16  16  8
OMIT -3 52
L.S. 20
ACTA
BOND $H
FMAP 2  2 60
PLAN 10
CONF
SIZE 0.080 0.120 0.500
TEMP 23.00
WGHT    0.035400    2.039400
FVAR       0.13684
S1    6    0.988869    0.158627    0.736802    11.00000    0.02709    0.05335 =
         0.04117   -0.01624   -0.00184    0.00317
O1    4    0.696078    0.407413    0.805983    11.00000    0.03873    0.08867 =
         0.04815   -0.03320   -0.01693    0.02631
O2    4    0.643429    0.348441    0.674136    11.00000    0.03443    0.02804 =
         0.03590   -0.00432   -0.00416    0.00440
N1    3    0.880351    0.323904    0.799371    11.00000    0.02482    0.03572 =
         0.02424   -0.00553   -0.00416   -0.00025
AFIX  43
H1A   2    0.947216    0.329044    0.811587    11.00000   -1.20000
AFIX   0
N2    3    0.769280    0.235709    0.741000    11.00000    0.02692    0.03919 =
         0.02619   -0.01177   -0.00424    0.00572
AFIX  43
H2A   2    0.713687    0.287134    0.753271    11.00000   -1.20000
AFIX   0
N3    3    0.748234    0.147322    0.703068    11.00000    0.02798    0.02856 =
         0.02699   -0.00734   -0.00588    0.00320
AFIX  43
H3    2    0.778402    0.054782    0.699528    11.00000   -1.20000
AFIX   0
C1    1    0.724539    0.530212    0.889281    11.00000    0.03899    0.05671 =
         0.03737   -0.00952   -0.00608    0.01226
AFIX  43
H1    2    0.655824    0.546868    0.874078    11.00000   -1.20000
AFIX   0
C2    1    0.734674    0.580191    0.932989    11.00000    0.05045    0.06345 =
         0.03940   -0.01541    0.00539    0.01312
AFIX  43
H2    2    0.673800    0.630260    0.947424    11.00000   -1.20000
AFIX   0
C3    1    0.836178    0.554030    0.954248    11.00000    0.05314    0.04941 =
         0.02655   -0.01115   -0.00012   -0.00618
C4    1    0.927612    0.482603    0.934414    11.00000    0.03887    0.06706 =
         0.03768   -0.01180   -0.00965    0.00043
AFIX  43
H4    2    0.995877    0.466713    0.949982    11.00000   -1.20000
AFIX   0
C5    1    0.917063    0.433898    0.890498    11.00000    0.03471    0.05347 =
         0.03228   -0.01164   -0.00206    0.00449
AFIX  43
H5    2    0.979177    0.386146    0.876239    11.00000   -1.20000
AFIX   0
C6    1    0.815197    0.455700    0.867793    11.00000    0.03162    0.03029 =
         0.02801   -0.00265   -0.00170   -0.00016
C7    1    0.792094    0.396448    0.821908    11.00000    0.02999    0.03325 =
         0.03140   -0.00262   -0.00459    0.00420
C8    1    0.874073    0.242848    0.758955    11.00000    0.02936    0.02526 =
         0.02281    0.00091   -0.00343   -0.00247
C9    1    0.679354    0.210424    0.672006    11.00000    0.02140    0.02799 =
         0.02675   -0.00100    0.00191   -0.00138
C10   1    0.645846    0.101763    0.635052    11.00000    0.02334    0.02892 =
         0.02668   -0.00357   -0.00556    0.00269
C11   1    0.655264    0.154917    0.591440    11.00000    0.04641    0.03737 =
         0.03127    0.00132   -0.00245   -0.00682
AFIX  43
H11   2    0.683760    0.256276    0.585772    11.00000   -1.20000
AFIX   0
C12   1    0.622773    0.058860    0.556472    11.00000    0.06338    0.05463 =
         0.02614   -0.00414   -0.00603   -0.00201
AFIX  43
H12   2    0.630023    0.093055    0.527125    11.00000   -1.20000
AFIX   0
C13   1    0.579679   -0.087799    0.566161    11.00000    0.06034    0.05052 =
         0.03989   -0.01889   -0.01823   -0.00666
C15   1    0.600352   -0.047296    0.643498    11.00000    0.03901    0.03682 =
         0.03206    0.00199   -0.00818   -0.00506
AFIX  43
H15   2    0.592905   -0.082837    0.672712    11.00000   -1.20000
AFIX   0
F1    5    0.845833    0.601171    0.997333    11.00000    0.07411    0.09804 =
         0.03221   -0.02580   -0.00356   -0.00055
F2    5    0.547972   -0.182778    0.531457    11.00000    0.13238    0.07813 =
         0.05061   -0.02583   -0.02840   -0.02801
C14   1    0.565975   -0.143412    0.608605    11.00000    0.05895    0.03701 =
         0.05145   -0.00373   -0.01544   -0.01582
AFIX  43
H14   2    0.534360   -0.243270    0.613873    11.00000   -1.20000
HKLF 4 1 1 0 0 0 1 0 0 0 1
REM  a in Pbca
REM R1 =  0.0463 for   2024 Fo > 4sig(Fo)  and  0.0802 for all   2886 data
REM    208 parameters refined using      0 restraints
END
WGHT      0.0354      2.0393
REM Highest difference peak  0.269,  deepest hole -0.210,  1-sigma level  0.046
Q1    1   0.7026  0.3149  0.8193  11.00000  0.05    0.27
Q2    1   0.6618  0.0177  0.6394  11.00000  0.05    0.24
Q3    1   0.9256  0.2459  0.7384  11.00000  0.05    0.21
Q4    1   0.6984  0.2234  0.7610  11.00000  0.05    0.19
Q5    1   0.7980  0.6183  0.9357  11.00000  0.05    0.19
Q6    1   0.5825  0.0608  0.6414  11.00000  0.05    0.19
Q7    1   0.9245  0.1833  0.7540  11.00000  0.05    0.18
Q8    1   0.9951  0.2875  0.7206  11.00000  0.05    0.17
Q9    1   0.7590  0.4494  0.8824  11.00000  0.05    0.17
Q10   1   0.9026  0.1433  0.7390  11.00000  0.05    0.16
;
