# Supplementary material for: Crystal structure of 4-fluoro-N-[2-(4-fluoro­benzo­yl)hydra­zine-1-carbono­thio­yl]benzamide
Source: Acta Crystallogr Sect E Struct Rep Online. 2014 Aug 1;70(Pt 9):o915–6. doi: 10.1107/S1600536814015761 (PMC4186173; doi:10.1107/S1600536814015761)
Supplement: Supplementary file 2 [file e-70-0o915-Isup2.hkl]

# 
# h,k,l, Fc-squared, Fo-squared, sigma(Fo-squared) and status flag 
# 
data_I
_shelx_title ' a in Pbca' 
_shelx_refln_list_code          4 
_shelx_F_calc_maximum      228.28 
_exptl_crystal_F_000      1376.00 
_reflns_d_resolution_high  0.8108 
 
loop_ 
 _symmetry_equiv_pos_as_xyz 
 'x, y, z' 
 'x+1/2, -y+1/2, -z' 
 '-x, y+1/2, -z+1/2' 
 '-x+1/2, -y, z+1/2' 
 '-x, -y, -z' 
 '-x-1/2, y-1/2, z' 
 'x, -y-1/2, z-1/2' 
 'x-1/2, y, -z-1/2' 
 
_cell_length_a    11.6172 
_cell_length_b     8.4086 
_cell_length_c    30.0002 
_cell_angle_alpha  90.000 
_cell_angle_beta   90.000 
_cell_angle_gamma  90.000 
 
_shelx_F_squared_multiplier     1.000 
 
loop_ 
 _refln_index_h 
 _refln_index_k 
 _refln_index_l 
 _refln_F_squared_calc 
 _refln_F_squared_meas 
 _refln_F_squared_sigma 
 _refln_observed_status 
   2   0   0    13095.17    12656.40     79.95 o 
   4   0   0     2296.79     2581.67     30.85 o 
   6   0   0     2440.15     2247.61     34.59 o 
   8   0   0     2707.33     2473.34     56.82 o 
  10   0   0       69.93       85.51     25.82 o 
  12   0   0      879.57      858.42     49.95 o 
  14   0   0      424.69      456.45     96.51 o 
   2   1   0      846.20      689.14      8.71 o 
   4   1   0    36818.07    38247.01    142.54 o 
   6   1   0     5102.74     4948.42     35.91 o 
   8   1   0     2993.70     3038.27     35.46 o 
  10   1   0     3115.34     3059.12     40.19 o 
  12   1   0      286.37      277.14     29.20 o 
  14   1   0      126.07      116.43     43.61 o 
   0   2   0      785.96      793.24     12.38 o 
   2   2   0     2710.41     2725.65     20.02 o 
   4   2   0     2291.84     2260.94     22.36 o 
   6   2   0     1371.58     1300.80     20.94 o 
   8   2   0     2885.61     2801.78     34.12 o 
  10   2   0       97.30       72.55     20.23 o 
  12   2   0        5.88       38.99     28.18 o 
  14   2   0       27.82      -19.57     49.30 o 
   2   3   0     2786.59     2925.90     22.29 o 
   4   3   0     5226.78     5533.94     35.56 o 
   6   3   0     4467.84     4567.01     38.88 o 
   8   3   0     2397.97     2244.78     36.28 o 
  10   3   0      809.87      706.59     27.36 o 
  12   3   0      528.54      556.21     32.50 o 
   0   4   0    16733.48    17238.93    130.49 o 
   2   4   0      505.58      451.54     13.47 o 
   4   4   0       75.16       46.56     10.36 o 
   6   4   0     3016.41     2860.60     32.01 o 
   8   4   0      715.82      715.56     29.12 o 
  10   4   0       82.17       23.79     25.02 o 
  12   4   0      226.57      261.56     38.66 o 
   2   5   0     1889.83     1957.03     25.99 o 
   4   5   0     1412.46     1345.10     26.30 o 
   6   5   0      509.17      494.79     19.55 o 
   8   5   0      961.17      856.21     28.74 o 
  10   5   0      101.73       37.66     31.69 o 
  12   5   0      784.67      836.86     67.82 o 
   0   6   0      146.08      116.79     24.29 o 
   2   6   0     4867.02     4631.62     42.70 o 
   4   6   0     1100.22     1082.47     29.09 o 
   6   6   0      746.56      763.32     25.73 o 
   8   6   0      725.57      748.34     29.10 o 
  10   6   0        0.07      -30.29     43.65 o 
   2   7   0      385.34      428.83     25.30 o 
   4   7   0      140.68      146.64     24.10 o 
   6   7   0       48.59       66.88     24.77 o 
   8   7   0       50.51       49.19     31.18 o 
  10   7   0       24.52      -11.45     75.87 o 
   0   8   0      151.70      158.36     39.56 o 
   2   8   0      153.94      122.29     27.72 o 
   4   8   0      116.13      136.00     29.89 o 
   6   8   0        3.00      -52.18     34.79 o 
   8   8   0       14.12       -0.99     49.39 o 
   2   9   0       63.73       23.75     37.49 o 
   4   9   0       10.19       50.68     43.40 o 
   6   9   0      100.06      -16.33     74.03 o 
   0  10   0     1204.40     1130.68    120.70 o 
   2  10   0       21.51      -42.40     70.90 o 
   1   1   1      246.21      227.73      7.39 o 
   2   1   1    15793.65    15134.14     50.32 o 
   3   1   1      282.34      300.18      5.83 o 
   4   1   1     2659.47     2572.06     16.92 o 
   5   1   1      363.10      363.39      8.97 o 
   6   1   1     1443.51     1407.89     15.47 o 
   7   1   1      541.33      543.28     12.85 o 
   8   1   1      372.29      365.07     11.28 o 
   9   1   1      762.31      744.01     16.98 o 
  10   1   1     1089.11     1137.23     21.27 o 
  11   1   1      308.26      327.90     17.56 o 
  12   1   1       28.62       11.94     18.51 o 
  13   1   1        0.86       11.00     27.00 o 
  14   1   1      104.89      122.54     32.89 o 
   0   2   1      185.07      243.31      7.47 o 
   1   2   1      576.12      518.84      7.12 o 
   2   2   1      326.42      290.16      5.67 o 
   3   2   1     1713.78     1586.73     11.22 o 
   4   2   1    16860.83    17045.29     52.60 o 
   5   2   1      708.28      766.14     11.39 o 
   6   2   1     2117.45     2028.47     17.86 o 
   7   2   1       22.42       18.31      8.20 o 
   8   2   1     5365.75     5113.54     31.97 o 
   9   2   1       74.07       78.62     11.96 o 
  10   2   1      119.32      110.61     14.90 o 
  11   2   1      236.78      224.35     16.78 o 
  12   2   1     1571.72     1605.46     37.81 o 
  13   2   1        0.08       18.01     25.15 o 
  14   2   1        3.12      -13.82     55.48 o 
   1   3   1     4173.70     4102.29     19.27 o 
   2   3   1       15.85       30.24      4.51 o 
   3   3   1      424.90      415.58      8.32 o 
   4   3   1      222.89      242.83      7.63 o 
   5   3   1       21.53       23.19      6.61 o 
   6   3   1       50.23       79.75      8.06 o 
   7   3   1      494.75      521.50     15.15 o 
   8   3   1      839.97      752.30     16.97 o 
   9   3   1     1644.90     1536.79     23.93 o 
  10   3   1      143.22      140.59     14.76 o 
  11   3   1      174.63      172.55     17.85 o 
  12   3   1      395.33      401.76     22.45 o 
  13   3   1       17.14       88.53     25.07 o 
   0   4   1     6156.26     6523.81     42.08 o 
   1   4   1      547.91      522.80      9.91 o 
   2   4   1      157.51      138.22      7.11 o 
   3   4   1     1835.85     1816.15     15.52 o 
   4   4   1     5184.14     5152.07     26.81 o 
   5   4   1      340.93      310.56     10.82 o 
   6   4   1      466.24      416.00     11.84 o 
   7   4   1       95.75      104.20     10.33 o 
   8   4   1       90.02       97.55     12.24 o 
   9   4   1      151.68      155.62     17.47 o 
  10   4   1     1518.80     1376.06     28.82 o 
  11   4   1       42.80       32.81     20.88 o 
  12   4   1      696.76      737.98     31.77 o 
  13   4   1      130.83      121.29     42.35 o 
   1   5   1        2.06       -3.22      7.91 o 
   2   5   1        9.01        7.68      7.79 o 
   3   5   1       43.73       51.23      9.30 o 
   4   5   1       52.96       60.65      9.02 o 
   5   5   1      333.09      353.18     11.76 o 
   6   5   1        4.41       23.37     10.68 o 
   7   5   1        0.09        1.30     11.50 o 
   8   5   1       18.21       42.30     14.52 o 
   9   5   1       20.77       45.29     17.67 o 
  10   5   1      306.02      299.88     22.03 o 
  11   5   1       11.37      -39.52     26.35 o 
  12   5   1      201.73      161.68     52.00 o 
   0   6   1        1.88       12.41     15.56 o 
   1   6   1        0.48        7.94     11.62 o 
   2   6   1      707.46      695.85     16.40 o 
   3   6   1      237.44      231.40     11.98 o 
   4   6   1       13.11       31.28     11.57 o 
   5   6   1       44.26       32.43     12.65 o 
   6   6   1       36.80       47.76     13.41 o 
   7   6   1       31.01       72.28     15.04 o 
   8   6   1      184.62      222.16     16.10 o 
   9   6   1       76.69       68.23     20.88 o 
  10   6   1       17.54       36.40     43.36 o 
  11   6   1        1.70      -29.96     37.41 o 
   1   7   1       39.56       50.22     15.26 o 
   2   7   1      495.64      447.79     18.60 o 
   3   7   1        2.21       14.98     14.16 o 
   4   7   1        3.95        4.39     15.79 o 
   5   7   1       56.60       53.71     16.88 o 
   6   7   1        7.50       33.25     17.78 o 
   7   7   1        2.28       44.41     20.70 o 
   8   7   1      370.75      376.88     24.38 o 
   9   7   1       77.41       86.91     28.56 o 
  10   7   1        2.34       87.07     43.76 o 
   0   8   1        2.60       48.15     30.63 o 
   1   8   1        5.80       32.27     22.10 o 
   2   8   1      202.41      282.31     20.60 o 
   3   8   1        0.55       24.83     19.17 o 
   4   8   1     2212.68     1973.55     36.46 o 
   5   8   1       22.94       15.04     21.67 o 
   6   8   1       38.84       41.60     25.46 o 
   7   8   1        6.49      -20.94     28.34 o 
   8   8   1       86.69      128.24     31.81 o 
   9   8   1        0.76      -22.58     53.43 o 
   1   9   1        1.71       20.57     27.57 o 
   2   9   1       26.45       33.45     29.48 o 
   3   9   1       49.28       45.53     30.83 o 
   4   9   1       28.12       83.98     30.10 o 
   5   9   1       28.69       67.29     32.15 o 
   6   9   1      117.12      114.80     35.23 o 
   7   9   1       31.60       -1.80     42.68 o 
   0  10   1       63.71      133.73     50.19 o 
   1  10   1        3.18       21.17     39.09 o 
   2  10   1      119.38      216.98     38.37 o 
   3  10   1        8.75       41.83     38.94 o 
   2   0   2     5000.47     4725.01     24.93 o 
   3   0   2    20524.21    21615.03    100.85 o 
   4   0   2    18404.36    17906.14     81.97 o 
   5   0   2     2478.35     2606.01     24.21 o 
   6   0   2     1459.48     1495.34     20.86 o 
   7   0   2       34.03       23.50     10.09 o 
   8   0   2     7390.83     7222.77     50.41 o 
   9   0   2     2796.53     2760.34     36.68 o 
  10   0   2     2568.53     2458.00     38.15 o 
  11   0   2      614.56      703.01     36.96 o 
  12   0   2       10.63       27.78     27.07 o 
  13   0   2       89.18      137.66     35.68 o 
  14   0   2       11.88      -61.59     44.22 o 
   1   1   2     1059.05     1020.64      8.85 o 
   2   1   2     4113.67     3826.34     16.20 o 
   3   1   2    24721.99    25249.60     69.23 o 
   4   1   2      825.26      769.84      9.25 o 
   5   1   2       15.83        6.44      4.86 o 
   6   1   2     1244.65     1279.24     14.22 o 
   7   1   2     1566.94     1659.71     18.58 o 
   8   1   2      141.44      140.27      9.50 o 
   9   1   2       17.54       30.78     10.36 o 
  10   1   2     2999.24     2991.06     29.42 o 
  11   1   2      199.46      200.74     16.61 o 
  12   1   2      134.75      109.04     20.86 o 
  13   1   2        1.43      -11.19     25.68 o 
  14   1   2      182.69      229.10     34.28 o 
   0   2   2    52113.00    51599.35    206.82 o 
   1   2   2    19119.06    19382.22     58.99 o 
   2   2   2     1172.97     1216.56      9.23 o 
   3   2   2     3253.91     3323.01     16.86 o 
   4   2   2      175.42      226.82      6.26 o 
   5   2   2      831.58      841.45     12.00 o 
   6   2   2       76.53       64.84      7.23 o 
   7   2   2     2034.52     1831.55     19.04 o 
   8   2   2     2843.74     2837.27     25.33 o 
   9   2   2      317.38      317.30     13.05 o 
  10   2   2        4.40      -11.74     13.83 o 
  11   2   2      194.78      207.09     16.76 o 
  12   2   2      117.87      163.76     21.01 o 
  13   2   2       20.89       29.50     26.12 o 
  14   2   2       17.45       37.84     38.10 o 
   1   3   2      435.13      434.19      9.00 o 
   2   3   2      213.06      190.45      6.43 o 
   3   3   2      628.46      745.96     10.19 o 
   4   3   2      200.68      187.73      6.82 o 
   5   3   2      172.27      195.11      8.06 o 
   6   3   2      169.32      133.53      8.55 o 
   7   3   2       22.04       19.09      9.82 o 
   8   3   2     1579.44     1537.72     19.88 o 
   9   3   2       77.79       71.41     12.25 o 
  10   3   2      251.98      260.48     15.74 o 
  11   3   2      395.54      369.11     19.92 o 
  12   3   2      217.29      242.41     21.24 o 
  13   3   2      247.59      219.57     25.83 o 
   0   4   2      394.78      363.21     13.07 o 
   1   4   2     1667.40     1863.42     15.23 o 
   2   4   2     1494.31     1263.34     13.50 o 
   3   4   2     1329.47     1402.97     14.66 o 
   4   4   2     2383.88     2388.48     18.31 o 
   5   4   2       38.59       59.14      8.38 o 
   6   4   2      460.13      487.40     12.82 o 
   7   4   2        1.62       10.70     10.47 o 
   8   4   2      117.60       95.66     13.49 o 
   9   4   2      569.26      568.69     19.70 o 
  10   4   2      322.86      325.36     19.79 o 
  11   4   2      557.01      483.06     24.70 o 
  12   4   2      103.42      130.84     25.80 o 
  13   4   2       37.03      113.83     47.52 o 
   1   5   2       63.30       59.65      7.81 o 
   2   5   2      827.22      801.34     14.70 o 
   3   5   2      855.57      866.17     15.93 o 
   4   5   2      529.93      499.60     13.38 o 
   5   5   2      432.04      432.23     12.33 o 
   6   5   2      739.35      737.63     18.35 o 
   7   5   2      929.53      948.87     20.54 o 
   8   5   2       45.10       51.17     16.71 o 
   9   5   2        1.14       14.20     17.70 o 
  10   5   2       14.18        1.10     21.41 o 
  11   5   2      153.03      135.15     26.79 o 
  12   5   2      442.21      445.59     44.87 o 
   0   6   2     1411.66     1282.44     31.53 o 
   1   6   2      689.17      705.36     17.41 o 
   2   6   2      976.09      928.56     18.09 o 
   3   6   2      273.95      315.92     11.78 o 
   4   6   2      139.66      164.94     11.97 o 
   5   6   2       40.42       30.91     12.40 o 
   6   6   2      615.14      594.05     16.57 o 
   7   6   2       89.72      102.96     16.00 o 
   8   6   2     1241.85     1255.07     27.99 o 
   9   6   2        4.79        3.60     20.30 o 
  10   6   2       35.65       40.16     26.80 o 
  11   6   2       21.40      -53.20     41.14 o 
   1   7   2       11.09        8.21     14.73 o 
   2   7   2       19.48       43.29     15.85 o 
   3   7   2      165.84      195.64     15.28 o 
   4   7   2       36.85       77.83     17.96 o 
   5   7   2        0.90       28.11     16.33 o 
   6   7   2       33.37       63.57     17.99 o 
   7   7   2       55.27       73.49     19.97 o 
   8   7   2       84.22       45.78     25.05 o 
   9   7   2       21.88       26.78     27.33 o 
  10   7   2        6.45       85.68     42.13 o 
   0   8   2      467.27      423.86     31.97 o 
   1   8   2       98.83      108.60     19.22 o 
   2   8   2      138.66      161.01     20.37 o 
   3   8   2        7.01       19.63     20.00 o 
   4   8   2        0.48       18.96     20.15 o 
   5   8   2        0.89        8.73     29.86 o 
   6   8   2       37.99       10.59     26.02 o 
   7   8   2        5.62      -18.49     29.68 o 
   8   8   2       33.91       46.96     37.87 o 
   9   8   2       16.01       48.59     49.93 o 
   1   9   2        3.77       58.93     27.26 o 
   2   9   2       60.16       72.15     28.26 o 
   3   9   2       27.02       50.97     27.25 o 
   4   9   2        0.41       28.50     29.52 o 
   5   9   2       33.66       74.55     37.70 o 
   6   9   2       33.39       60.80     34.84 o 
   7   9   2        5.90       74.62     45.02 o 
   0  10   2      350.16      381.41     65.51 o 
   1  10   2       33.21       25.38     38.98 o 
   2  10   2       56.77      100.98     40.04 o 
   3  10   2        7.10       31.96     42.15 o 
   1   1   3       15.07       11.79      1.96 o 
   2   1   3    45331.82    46000.69    145.55 o 
   3   1   3     4258.34     4229.46     18.20 o 
   4   1   3     4108.97     4121.25     19.04 o 
   5   1   3        5.42        8.28      5.20 o 
   6   1   3       33.63       34.15      6.13 o 
   7   1   3        5.54       13.71      7.58 o 
   8   1   3      646.66      601.15     17.93 o 
   9   1   3      349.98      350.87     13.26 o 
  10   1   3      519.04      533.30     17.30 o 
  11   1   3        1.88       -0.96     15.52 o 
  12   1   3      185.31      191.80     20.69 o 
  13   1   3       36.22       22.88     25.30 o 
  14   1   3      117.53      155.15     35.06 o 
   0   2   3     4554.03     4673.53     33.14 o 
   1   2   3    35665.69    35835.90    103.79 o 
   2   2   3    36903.66    37516.00    101.94 o 
   3   2   3     2241.01     2261.99     15.68 o 
   4   2   3    13074.59    12968.06     44.97 o 
   5   2   3       24.55       15.36      5.09 o 
   6   2   3      421.37      506.45     13.21 o 
   7   2   3     1534.75     1580.24     17.48 o 
   8   2   3      124.81      125.70     10.48 o 
   9   2   3        6.94       11.84     11.02 o 
  10   2   3      995.14      955.74     21.35 o 
  11   2   3       29.63       45.00     15.91 o 
  12   2   3     1077.64     1139.18     32.37 o 
  13   2   3       87.76      104.76     25.54 o 
  14   2   3       30.11       25.93     39.57 o 
   1   3   3     7263.87     7228.05     31.12 o 
   2   3   3      112.59      142.68      5.90 o 
   3   3   3      591.29      588.29      9.51 o 
   4   3   3       34.22       40.13      5.64 o 
   5   3   3      395.71      487.69     11.15 o 
   6   3   3     1711.84     1685.60     20.02 o 
   7   3   3      357.07      350.75     12.56 o 
   8   3   3     1213.81     1058.73     16.81 o 
   9   3   3      941.34      893.75     20.46 o 
  10   3   3      824.34      849.25     22.42 o 
  11   3   3      219.28      175.53     21.02 o 
  12   3   3       21.09       33.23     19.17 o 
  13   3   3       40.27       88.63     29.62 o 
   0   4   3     6242.58     6451.75     47.97 o 
   1   4   3      457.71      417.42     10.67 o 
   2   4   3       43.92       69.27      6.56 o 
   3   4   3     1144.30     1058.23     14.09 o 
   4   4   3     7158.76     7292.26     31.92 o 
   5   4   3     1513.69     1600.33     19.59 o 
   6   4   3      891.64      861.70     18.05 o 
   7   4   3      614.93      619.05     15.58 o 
   8   4   3     1567.80     1484.45     24.12 o 
   9   4   3      123.56      115.01     16.12 o 
  10   4   3        9.20      -25.71     18.55 o 
  11   4   3       99.62      147.85     21.85 o 
  12   4   3       52.75       71.62     26.35 o 
  13   4   3      230.93      256.98     49.51 o 
   1   5   3     1063.01     1051.83     15.06 o 
   2   5   3      355.68      424.80     12.59 o 
   3   5   3      109.69      120.69     10.12 o 
   4   5   3       54.14       63.82      9.41 o 
   5   5   3       68.93       92.86     10.04 o 
   6   5   3      235.27      255.78     12.39 o 
   7   5   3      789.78      813.74     21.81 o 
   8   5   3        0.73        5.92     16.21 o 
   9   5   3       12.35       23.00     17.40 o 
  10   5   3       43.76       19.67     25.77 o 
  11   5   3       94.78       76.65     27.51 o 
  12   5   3        3.76      -61.47     40.98 o 
   0   6   3        2.28       15.81     13.95 o 
   1   6   3        2.72       16.62     11.19 o 
   2   6   3       59.48       77.97     10.35 o 
   3   6   3       95.93       97.52     11.23 o 
   4   6   3      418.28      428.23     14.43 o 
   5   6   3      127.71      128.75     13.39 o 
   6   6   3        0.14       -0.51     14.40 o 
   7   6   3      544.20      553.88     19.84 o 
   8   6   3      245.32      281.19     19.99 o 
   9   6   3       71.86       52.49     21.69 o 
  10   6   3        0.02        6.62     29.45 o 
  11   6   3       22.96      -12.87     36.37 o 
   1   7   3      149.29      140.47     16.73 o 
   2   7   3       75.27       79.04     16.73 o 
   3   7   3      404.64      380.31     17.14 o 
   4   7   3       58.75       79.67     18.82 o 
   5   7   3      127.93      128.40     17.85 o 
   6   7   3      129.41      140.22     18.51 o 
   7   7   3      490.16      489.69     28.55 o 
   8   7   3      419.29      405.36     27.97 o 
   9   7   3        3.57      -10.49     28.44 o 
  10   7   3        6.88       46.57     38.71 o 
   0   8   3      363.12      392.47     36.56 o 
   1   8   3      639.39      639.35     25.52 o 
   2   8   3      457.90      495.94     23.91 o 
   3   8   3       73.67       75.50     19.13 o 
   4   8   3      887.05      908.00     27.29 o 
   5   8   3      281.82      287.66     24.11 o 
   6   8   3      147.75      162.81     30.03 o 
   7   8   3       28.46       10.25     29.30 o 
   8   8   3       27.56      111.04     32.82 o 
   9   8   3       54.06       21.33     51.14 o 
   1   9   3      305.04      350.88     31.00 o 
   2   9   3       69.01      108.41     27.17 o 
   3   9   3      122.85      116.51     30.30 o 
   4   9   3        0.00       20.67     30.50 o 
   5   9   3       14.84       12.12     31.99 o 
   6   9   3       32.29       18.28     37.38 o 
   7   9   3      236.32      304.26     57.55 o 
   0  10   3       52.95      201.01     72.16 o 
   1  10   3        0.00      -16.09     41.16 o 
   2  10   3      117.86      165.12     41.34 o 
   3  10   3       64.17      116.38     43.87 o 
   1   0   4     2208.41     2161.52     17.04 o 
   2   0   4     5045.53     5268.52     34.74 o 
   3   0   4     9187.43     8793.05     42.78 o 
   4   0   4    12529.16    12706.95     61.74 o 
   5   0   4      559.19      637.65     15.24 o 
   6   0   4     3335.47     3053.27     29.49 o 
   7   0   4      344.82      313.37     17.03 o 
   8   0   4     7590.79     7316.63     52.29 o 
   9   0   4     1571.80     1516.56     35.45 o 
  10   0   4      214.52      162.97     20.12 o 
  11   0   4     1741.63     1637.60     41.15 o 
  12   0   4       30.26       77.25     27.49 o 
  13   0   4      822.32      733.72     41.55 o 
  14   0   4       19.25       67.35     57.93 o 
   1   1   4     6565.52     6408.69     28.72 o 
   2   1   4     2860.60     2934.28     12.48 o 
   3   1   4     2747.29     2633.68     14.73 o 
   4   1   4        9.37       14.65      4.23 o 
   5   1   4     2021.03     2062.69     15.72 o 
   6   1   4        0.09        8.54      6.35 o 
   7   1   4       39.56       66.22      8.20 o 
   8   1   4      997.88     1030.98     17.74 o 
   9   1   4      342.78      380.93     13.58 o 
  10   1   4     2129.26     2156.14     26.57 o 
  11   1   4      164.55      146.34     17.15 o 
  12   1   4       47.27       91.47     21.04 o 
  13   1   4      127.71      176.98     28.11 o 
  14   1   4      193.44      244.95     33.85 o 
   0   2   4    40449.93    41042.80    177.45 o 
   1   2   4      116.79      124.41      4.90 o 
   2   2   4       15.04       13.20      3.75 o 
   3   2   4     4525.83     4486.98     21.45 o 
   4   2   4     1717.38     1666.34     13.75 o 
   5   2   4      575.01      579.90     11.62 o 
   6   2   4     1233.34     1299.44     14.24 o 
   7   2   4      290.29      338.36     11.69 o 
   8   2   4     1101.34     1065.78     17.41 o 
   9   2   4        1.16       17.15     11.22 o 
  10   2   4      402.76      417.24     18.16 o 
  11   2   4      106.23       93.85     16.72 o 
  12   2   4        2.13       -5.08     19.87 o 
  13   2   4       31.86       63.63     24.48 o 
   1   3   4     1175.52     1093.23     12.16 o 
   2   3   4    16258.66    16345.10     53.38 o 
   3   3   4      292.25      295.35      7.94 o 
   4   3   4      625.69      634.48     11.98 o 
   5   3   4        0.06        1.91      6.86 o 
   6   3   4      153.54      176.08     10.38 o 
   7   3   4       73.07       70.41     10.47 o 
   8   3   4     1049.90     1023.63     19.29 o 
   9   3   4      140.90      117.66     13.78 o 
  10   3   4        0.83      -24.86     16.57 o 
  11   3   4       53.86       33.33     19.82 o 
  12   3   4        2.16       34.96     23.91 o 
  13   3   4      105.95      102.01     34.29 o 
   0   4   4      123.84      102.47     12.64 o 
   1   4   4      423.68      377.00     10.62 o 
   2   4   4     1062.74     1076.81     13.76 o 
   3   4   4      305.47      333.75      9.69 o 
   4   4   4     2352.53     2374.96     19.29 o 
   5   4   4       57.87       69.55      9.19 o 
   6   4   4     1217.82     1146.76     18.20 o 
   7   4   4      500.60      527.57     14.95 o 
   8   4   4       21.87       33.80     13.43 o 
   9   4   4     1984.90     1918.01     29.59 o 
  10   4   4      808.77      830.15     24.07 o 
  11   4   4       51.37        5.06     20.86 o 
  12   4   4      246.89      319.58     32.05 o 
  13   4   4       39.39       78.74     43.09 o 
   1   5   4      901.32      911.44     17.25 o 
   2   5   4     2033.74     2022.00     22.70 o 
   3   5   4      504.95      563.43     15.05 o 
   4   5   4        1.22        8.66      9.62 o 
   5   5   4     1007.90      942.21     17.39 o 
   6   5   4      159.10      187.81     11.51 o 
   7   5   4      333.99      357.85     15.96 o 
   8   5   4      445.90      425.66     19.43 o 
   9   5   4      382.21      355.48     19.82 o 
  10   5   4        7.17        9.18     20.24 o 
  11   5   4      468.43      455.17     30.57 o 
  12   5   4      522.84      509.67     45.99 o 
   0   6   4      274.85      262.90     23.37 o 
   1   6   4      334.10      378.64     14.54 o 
   2   6   4     3092.96     2893.56     25.67 o 
   3   6   4       38.76       57.92     11.53 o 
   4   6   4     1480.60     1457.91     21.94 o 
   5   6   4       49.72       50.45     13.09 o 
   6   6   4      347.25      328.84     16.89 o 
   7   6   4       16.78       47.33     18.25 o 
   8   6   4      221.13      218.62     19.93 o 
   9   6   4       15.18        6.14     22.51 o 
  10   6   4      338.87      388.33     29.83 o 
  11   6   4       23.13       32.51     39.02 o 
   1   7   4       27.06       35.67     15.55 o 
   2   7   4      296.60      292.02     18.01 o 
   3   7   4      125.07      133.61     15.23 o 
   4   7   4      313.36      312.07     19.62 o 
   5   7   4        8.30        8.72     16.79 o 
   6   7   4       75.27       76.64     18.80 o 
   7   7   4       49.29       70.56     21.00 o 
   8   7   4      232.92      268.39     28.54 o 
   9   7   4       65.73       71.91     29.25 o 
  10   7   4        0.01       36.33     38.64 o 
   0   8   4      103.40      178.11     39.17 o 
   1   8   4        6.64       17.13     22.58 o 
   2   8   4      163.20      185.04     23.51 o 
   3   8   4       83.61      130.60     22.96 o 
   4   8   4       29.88       71.86     20.77 o 
   5   8   4        6.09       29.99     22.87 o 
   6   8   4       90.93      124.22     27.25 o 
   7   8   4      106.91       88.44     27.41 o 
   8   8   4       29.26       10.56     47.40 o 
   1   9   4       48.33       48.90     32.94 o 
   2   9   4        0.83       14.05     29.78 o 
   3   9   4        0.50       11.45     31.41 o 
   4   9   4        2.48       16.53     30.68 o 
   5   9   4        1.12       36.47     34.36 o 
   6   9   4       30.70       -1.98     43.80 o 
   0  10   4       73.85      181.24     82.68 o 
   1  10   4      111.28      109.01     45.83 o 
   2  10   4        6.01       24.34     43.29 o 
   3  10   4       24.77       87.48     54.31 o 
   1   1   5     5522.84     5438.64     18.64 o 
   2   1   5     1194.32     1195.08      8.62 o 
   3   1   5     5036.83     5012.56     22.17 o 
   4   1   5      618.90      636.42      9.81 o 
   5   1   5       22.05       28.46      5.64 o 
   6   1   5      980.60     1021.31     13.10 o 
   7   1   5     2617.60     2701.25     21.73 o 
   8   1   5       43.14       49.27      9.68 o 
   9   1   5      276.22      295.99     15.29 o 
  10   1   5      346.91      350.69     17.03 o 
  11   1   5      750.72      754.22     24.48 o 
  12   1   5      520.07      538.60     22.57 o 
  13   1   5      245.43      253.44     26.73 o 
  14   1   5       79.00      152.40     36.82 o 
   0   2   5    33743.61    34961.82    154.99 o 
   1   2   5     2891.19     2747.30     15.44 o 
   2   2   5      199.63      260.70      5.91 o 
   3   2   5     7941.62     8175.38     31.15 o 
   4   2   5     1271.41     1277.30     13.31 o 
   5   2   5    11419.32    11702.60     41.60 o 
   6   2   5     2750.50     2578.02     19.35 o 
   7   2   5      656.04      622.62     13.10 o 
   8   2   5     2161.58     2084.86     22.83 o 
   9   2   5      181.51      207.92     11.86 o 
  10   2   5      709.61      741.59     21.03 o 
  11   2   5      807.60      874.58     22.62 o 
  12   2   5      158.85      152.41     20.96 o 
  13   2   5       66.20      102.95     28.68 o 
   1   3   5     9778.33     9973.40     40.98 o 
   2   3   5        7.13       15.45      5.48 o 
   3   3   5      766.52      778.00     10.12 o 
   4   3   5       13.36       10.62      6.30 o 
   5   3   5      419.21      508.63     11.21 o 
   6   3   5      835.66      796.03     16.18 o 
   7   3   5     1760.63     1764.44     20.76 o 
   8   3   5      108.53      140.06     11.99 o 
   9   3   5       26.90       37.47     12.71 o 
  10   3   5      283.82      324.79     20.96 o 
  11   3   5        0.08      -10.97     21.17 o 
  12   3   5      123.89      176.07     28.17 o 
  13   3   5      110.58      174.15     33.59 o 
   0   4   5      726.99      762.69     21.87 o 
   1   4   5       62.83       78.72      7.44 o 
   2   4   5     2562.49     2368.38     19.13 o 
   3   4   5     1436.04     1372.48     16.34 o 
   4   4   5     1229.28     1203.82     16.30 o 
   5   4   5       86.01      126.44     10.74 o 
   6   4   5      326.94      299.42     11.98 o 
   7   4   5       47.50       54.01     11.57 o 
   8   4   5     1497.88     1407.01     24.23 o 
   9   4   5       19.77        7.18     16.89 o 
  10   4   5       11.55       28.33     19.95 o 
  11   4   5        4.27       27.08     32.95 o 
  12   4   5       87.66      169.94     31.67 o 
  13   4   5      312.36      325.09     44.62 o 
   1   5   5       80.21      122.96     10.88 o 
   2   5   5       12.70       19.77      9.68 o 
   3   5   5      225.09      215.58     11.54 o 
   4   5   5      173.80      163.11     11.70 o 
   5   5   5        3.52        6.36     10.61 o 
   6   5   5        8.47       14.71     11.92 o 
   7   5   5       20.53       26.80     14.02 o 
   8   5   5        1.63      -12.73     15.43 o 
   9   5   5      558.71      568.75     21.53 o 
  10   5   5       41.47       59.87     26.68 o 
  11   5   5        9.71       33.40     25.72 o 
  12   5   5      236.18      173.42     40.76 o 
   0   6   5       16.42       16.21     21.34 o 
   1   6   5       18.42       52.93     11.85 o 
   2   6   5      272.17      267.43     13.83 o 
   3   6   5       14.14       27.50     11.78 o 
   4   6   5      823.56      795.29     18.09 o 
   5   6   5     1035.64     1034.63     22.01 o 
   6   6   5      133.41      115.92     15.57 o 
   7   6   5        1.00       -2.85     19.59 o 
   8   6   5       71.60       49.81     19.66 o 
   9   6   5      136.19      123.95     23.06 o 
  10   6   5        0.00       29.27     28.80 o 
  11   6   5        2.78       25.53     56.29 o 
   1   7   5      822.89      828.16     21.23 o 
   2   7   5      256.33      258.82     16.21 o 
   3   7   5      178.24      201.35     15.79 o 
   4   7   5      615.84      572.96     21.55 o 
   5   7   5       33.30       60.85     18.11 o 
   6   7   5       54.92       56.27     17.99 o 
   7   7   5       22.89       52.84     21.27 o 
   8   7   5       87.68      111.25     26.20 o 
   9   7   5       31.24       -0.99     30.20 o 
  10   7   5       24.05       10.50     45.10 o 
   0   8   5     1671.44     1503.57     61.04 o 
   1   8   5       40.53       66.43     22.29 o 
   2   8   5      450.91      507.76     24.56 o 
   3   8   5       11.87       32.02     22.45 o 
   4   8   5      113.57       98.27     21.10 o 
   5   8   5      326.41      333.58     25.76 o 
   6   8   5     1015.33      994.03     29.09 o 
   7   8   5      346.04      359.20     27.55 o 
   8   8   5       24.76       36.67     35.68 o 
   1   9   5      150.26      121.38     42.59 o 
   2   9   5      158.12      138.09     30.27 o 
   3   9   5        6.36       -7.01     32.19 o 
   4   9   5      305.30      308.11     37.06 o 
   5   9   5        7.72      -21.63     31.15 o 
   6   9   5       70.84       74.50     32.75 o 
   0  10   5        3.14       58.09     65.51 o 
   1  10   5        6.52       10.74     48.31 o 
   2  10   5       15.34       12.78     48.03 o 
   3  10   5       11.99       46.16     45.89 o 
   0   0   6     7910.39     7728.47     47.66 o 
   1   0   6      170.16      191.86      5.85 o 
   2   0   6    17007.40    17501.82     67.41 o 
   3   0   6     2081.87     1990.04     17.95 o 
   4   0   6    18537.36    19056.76     76.54 o 
   5   0   6    10338.46    11061.15     57.15 o 
   6   0   6     3250.36     3931.36     34.68 o 
   7   0   6       15.93       10.44     13.15 o 
   8   0   6     3099.19     3297.41     36.82 o 
   9   0   6      362.17      391.40     23.25 o 
  10   0   6      336.70      329.53     22.28 o 
  11   0   6        2.85       30.76     22.18 o 
  12   0   6      652.71      584.87     34.15 o 
  13   0   6      695.21      733.74     40.84 o 
  14   0   6      399.39      435.11     47.61 o 
   1   1   6     2907.06     2884.20     12.76 o 
   2   1   6    13709.26    14372.26     41.55 o 
   3   1   6     1913.43     1778.98     12.55 o 
   4   1   6      894.88      846.02     10.35 o 
   5   1   6     6037.14     6266.09     29.31 o 
   6   1   6       67.28       71.24      6.64 o 
   7   1   6       11.31       14.51      8.12 o 
   8   1   6      650.81      626.79     16.29 o 
   9   1   6       31.33       31.21     12.38 o 
  10   1   6      453.67      474.21     17.75 o 
  11   1   6      285.45      309.05     18.06 o 
  12   1   6       13.88        7.72     19.49 o 
  13   1   6      346.13      405.36     25.63 o 
  14   1   6      299.60      330.02     37.14 o 
   0   2   6     1086.88     1142.81     14.83 o 
   1   2   6       24.71       18.84      3.98 o 
   2   2   6      224.39      178.92      5.45 o 
   3   2   6      238.88      242.09      6.93 o 
   4   2   6      611.66      540.38      9.23 o 
   5   2   6     1051.63     1158.38     15.02 o 
   6   2   6      718.60      770.06     14.94 o 
   7   2   6      315.48      308.24     10.19 o 
   8   2   6     1435.23     1375.07     22.43 o 
   9   2   6       58.24       74.49     11.40 o 
  10   2   6      167.79      167.16     15.82 o 
  11   2   6       55.72       50.09     16.68 o 
  12   2   6       17.61       21.44     20.72 o 
  13   2   6       61.70       70.93     24.77 o 
   1   3   6     1191.62     1144.63     12.80 o 
   2   3   6      517.11      506.78      9.01 o 
   3   3   6     3635.72     3764.83     19.69 o 
   4   3   6      493.53      575.44     11.36 o 
   5   3   6      788.55      796.15     13.91 o 
   6   3   6       10.33       15.65     10.01 o 
   7   3   6       91.87      107.67     10.69 o 
   8   3   6      345.87      365.90     14.21 o 
   9   3   6      276.02      268.27     17.34 o 
  10   3   6      176.60      169.35     19.10 o 
  11   3   6      145.79      117.74     22.78 o 
  12   3   6       72.40       69.90     27.86 o 
  13   3   6        1.30       52.17     35.20 o 
   0   4   6     3876.43     3968.68     40.59 o 
   1   4   6     1200.79     1192.49     16.26 o 
   2   4   6     6674.54     6593.76     35.42 o 
   3   4   6      320.55      285.59     10.12 o 
   4   4   6     1623.30     1472.68     16.97 o 
   5   4   6      579.13      587.49     14.78 o 
   6   4   6      234.10      242.34     11.51 o 
   7   4   6      363.01      372.71     14.22 o 
   8   4   6       15.38       42.83     13.28 o 
   9   4   6      251.80      252.40     19.98 o 
  10   4   6      442.75      509.80     23.49 o 
  11   4   6        1.32       46.67     27.62 o 
  12   4   6      636.76      656.99     35.81 o 
  13   4   6      209.40      257.79     49.18 o 
   1   5   6       74.54       56.82     11.17 o 
   2   5   6        5.15       30.13     10.95 o 
   3   5   6     2586.97     2416.41     24.95 o 
   4   5   6      188.59      172.60     11.50 o 
   5   5   6        0.32        2.92     10.29 o 
   6   5   6       41.45       45.61     12.34 o 
   7   5   6     1117.95     1132.49     22.60 o 
   8   5   6      751.41      726.15     20.97 o 
   9   5   6      190.55      220.73     19.31 o 
  10   5   6        9.98      -23.87     20.56 o 
  11   5   6       53.33       81.68     30.43 o 
  12   5   6      437.00      412.29     57.22 o 
   0   6   6       41.03       47.67     20.71 o 
   1   6   6      418.96      470.55     16.25 o 
   2   6   6      822.25      885.26     20.16 o 
   3   6   6     1160.22     1069.95     21.15 o 
   4   6   6      811.73      792.28     18.94 o 
   5   6   6       39.22       29.04     12.63 o 
   6   6   6     1813.34     1757.20     31.83 o 
   7   6   6      294.87      265.19     20.62 o 
   8   6   6       39.46        2.14     19.32 o 
   9   6   6      420.15      448.66     26.47 o 
  10   6   6      433.99      509.01     29.78 o 
  11   6   6       21.79       22.46     51.54 o 
   1   7   6        7.10       13.44     17.40 o 
   2   7   6      795.57      789.90     21.11 o 
   3   7   6      321.91      379.65     19.14 o 
   4   7   6        4.20        6.16     18.40 o 
   5   7   6     1212.21     1187.89     26.74 o 
   6   7   6      374.28      373.42     20.91 o 
   7   7   6        9.86      -34.75     23.17 o 
   8   7   6        0.12        8.31     29.02 o 
   9   7   6        3.82      -10.76     32.26 o 
  10   7   6        0.82       12.99     48.96 o 
   0   8   6      135.51      164.47     32.44 o 
   1   8   6        0.67       16.20     26.01 o 
   2   8   6        0.74       -8.13     23.54 o 
   3   8   6      247.62      220.14     24.24 o 
   4   8   6       22.96       53.86     21.60 o 
   5   8   6        3.08       19.49     20.56 o 
   6   8   6       34.30       75.14     23.69 o 
   7   8   6      166.65      169.65     29.23 o 
   8   8   6        0.41      -14.33     33.59 o 
   1   9   6       96.02       59.41     39.32 o 
   2   9   6       49.74       83.05     36.55 o 
   3   9   6       23.04       75.10     34.24 o 
   4   9   6       19.87       35.57     32.67 o 
   5   9   6      172.26      200.97     29.77 o 
   6   9   6        1.81       68.87     36.91 o 
   0  10   6      503.98      577.06     83.74 o 
   1  10   6      175.88      267.29     66.15 o 
   2  10   6        0.07      -12.72     56.16 o 
   3  10   6      179.51      189.81     43.92 o 
   1   1   7      689.52      675.32      8.75 o 
   2   1   7       85.04       50.91      3.66 o 
   3   1   7     8104.00     8112.49     30.34 o 
   4   1   7       21.90       29.88      5.08 o 
   5   1   7     1439.73     1707.78     15.74 o 
   6   1   7      425.38      444.09     13.31 o 
   7   1   7      253.64      273.36     10.86 o 
   8   1   7        2.10        2.16      8.69 o 
   9   1   7      200.81      186.64     12.82 o 
  10   1   7     1021.25     1025.18     35.65 o 
  11   1   7       21.67       10.11     15.31 o 
  12   1   7      106.13      127.75     20.35 o 
  13   1   7       57.48       82.39     26.24 o 
  14   1   7       88.34       89.74     36.35 o 
   0   2   7    22866.35    23665.71    128.36 o 
   1   2   7     6822.55     6837.94     25.05 o 
   2   2   7     1386.76     1164.58     10.46 o 
   3   2   7      556.09      635.87      9.04 o 
   4   2   7     1274.68     1224.99     14.50 o 
   5   2   7      107.79      102.32      8.00 o 
   6   2   7     5396.09     5143.79     29.91 o 
   7   2   7       23.44       17.36     11.00 o 
   8   2   7     1613.31     1548.39     20.87 o 
   9   2   7      678.97      695.80     17.59 o 
  10   2   7      478.48      511.44     18.52 o 
  11   2   7      259.48      219.49     18.31 o 
  12   2   7       65.79      139.48     21.72 o 
  13   2   7      135.72      151.92     24.45 o 
   1   3   7      781.48      716.26     11.89 o 
   2   3   7      349.16      429.68     10.84 o 
   3   3   7     1185.31     1023.21     11.46 o 
   4   3   7     1481.97     1503.48     15.38 o 
   5   3   7     1030.49      999.10     15.41 o 
   6   3   7     1864.30     1796.07     19.73 o 
   7   3   7      661.62      701.92     17.53 o 
   8   3   7        4.23       16.16     13.24 o 
   9   3   7      714.91      811.78     22.22 o 
  10   3   7      414.26      431.36     22.46 o 
  11   3   7       66.46       78.03     22.59 o 
  12   3   7     1221.77     1193.65     34.33 o 
  13   3   7       37.06      119.46     36.47 o 
   0   4   7     9201.22     9529.59     63.96 o 
   1   4   7      961.03      928.75     14.20 o 
   2   4   7     5205.35     5142.98     27.45 o 
   3   4   7       34.03       27.48      7.06 o 
   4   4   7      352.19      418.88     10.92 o 
   5   4   7      242.73      255.84     11.23 o 
   6   4   7      912.05      896.81     16.87 o 
   7   4   7       19.90       17.44     11.47 o 
   8   4   7     1505.70     1446.57     24.58 o 
   9   4   7      523.69      538.19     21.34 o 
  10   4   7        3.13      -29.80     19.87 o 
  11   4   7       26.20       43.76     25.72 o 
  12   4   7       80.33       63.86     34.35 o 
   1   5   7     2230.28     2141.15     24.93 o 
   2   5   7     1480.70     1535.75     22.31 o 
   3   5   7       56.34       57.85      9.62 o 
   4   5   7        9.78        7.82      9.49 o 
   5   5   7        8.47       12.98      9.06 o 
   6   5   7      254.54      244.15     13.53 o 
   7   5   7      191.95      197.42     14.42 o 
   8   5   7       15.77       43.35     15.94 o 
   9   5   7       91.70       95.62     17.92 o 
  10   5   7        6.49       -4.89     24.65 o 
  11   5   7       91.41       44.45     42.97 o 
  12   5   7        8.67       -0.35     51.45 o 
   0   6   7      731.49      722.70     30.63 o 
   1   6   7      105.01       99.34     15.51 o 
   2   6   7      137.99      117.63     14.44 o 
   3   6   7      741.85      662.99     18.13 o 
   4   6   7      274.02      256.68     14.23 o 
   5   6   7       17.80       38.74     12.73 o 
   6   6   7     2316.90     2162.00     34.15 o 
   7   6   7      595.33      620.81     21.78 o 
   8   6   7      115.03       66.61     19.34 o 
   9   6   7        1.98      -33.89     24.49 o 
  10   6   7      126.25       65.38     26.61 o 
  11   6   7       25.89        0.23     47.40 o 
   1   7   7      286.75      293.54     19.76 o 
   2   7   7     1097.52     1076.64     25.02 o 
   3   7   7      274.52      308.74     20.85 o 
   4   7   7      336.78      322.45     17.38 o 
   5   7   7       33.09       80.16     16.74 o 
   6   7   7      181.65      209.88     17.21 o 
   7   7   7       42.04      -20.85     22.20 o 
   8   7   7       47.67       67.63     28.41 o 
   9   7   7       67.03      115.01     32.77 o 
  10   7   7      121.87      122.54     46.49 o 
   0   8   7      309.25      323.47     41.30 o 
   1   8   7      545.60      547.81     27.43 o 
   2   8   7      541.81      523.15     25.66 o 
   3   8   7      232.85      239.26     21.46 o 
   4   8   7        4.78       12.38     20.60 o 
   5   8   7       60.55       93.60     22.62 o 
   6   8   7      845.98      839.13     29.66 o 
   7   8   7      133.79       82.42     29.81 o 
   8   8   7      187.73      220.42     36.24 o 
   1   9   7       89.25      187.25     38.59 o 
   2   9   7      125.77      217.07     34.82 o 
   3   9   7      226.04      247.12     31.84 o 
   4   9   7      173.26      125.66     34.72 o 
   5   9   7        7.36      -21.22     38.10 o 
   6   9   7        4.20        6.31     35.89 o 
   0  10   7       10.25      -33.37     63.66 o 
   1  10   7        4.52       35.03     47.91 o 
   2  10   7      100.40       21.73     51.12 o 
   0   0   8       83.72       53.77      7.91 o 
   1   0   8     1237.33     1257.15     12.21 o 
   2   0   8    11878.61    12062.43     52.31 o 
   3   0   8    11788.06    12090.73     56.29 o 
   4   0   8     1918.78     1862.74     22.32 o 
   5   0   8      834.58      811.80     17.07 o 
   6   0   8     3091.25     2984.80     27.30 o 
   7   0   8     1069.19     1189.53     25.34 o 
   8   0   8     1790.06     1737.27     30.16 o 
   9   0   8      326.56      373.91     22.03 o 
  10   0   8      124.36       93.70     19.35 o 
  11   0   8       71.84       41.97     22.52 o 
  12   0   8      302.78      333.46     29.50 o 
  13   0   8      375.48      575.41     42.78 o 
   1   1   8        1.26        2.82      3.16 o 
   2   1   8     2791.51     2835.01     14.48 o 
   3   1   8      347.21      272.95      6.51 o 
   4   1   8      195.30      217.25      9.18 o 
   5   1   8     4587.80     4710.25     24.73 o 
   6   1   8     1005.69     1066.61     14.93 o 
   7   1   8      174.02      129.34      9.78 o 
   8   1   8      186.25      189.15     11.69 o 
   9   1   8      175.11      186.19     13.87 o 
  10   1   8      196.46      189.22     16.31 o 
  11   1   8      224.34      250.62     18.71 o 
  12   1   8      245.60      267.10     22.58 o 
  13   1   8      148.48      171.24     27.32 o 
   0   2   8     2761.27     2590.64     19.98 o 
   1   2   8      228.33      251.95      6.01 o 
   2   2   8      752.34      889.17      9.53 o 
   3   2   8      538.36      531.44      9.18 o 
   4   2   8     2264.72     2268.07     19.03 o 
   5   2   8     1524.91     1721.01     18.31 o 
   6   2   8      603.41      670.19     14.62 o 
   7   2   8      708.02      802.59     19.09 o 
   8   2   8      355.92      355.83     15.33 o 
   9   2   8        3.13        8.91     10.84 o 
  10   2   8       27.84       22.04     15.06 o 
  11   2   8        5.84      -21.21     18.23 o 
  12   2   8        2.53        0.18     21.48 o 
  13   2   8       17.36       37.25     33.69 o 
   1   3   8      157.33      182.23      7.11 o 
   2   3   8      432.80      430.51     10.18 o 
   3   3   8        1.86       12.70      5.88 o 
   4   3   8      304.21      286.36      8.83 o 
   5   3   8        1.13       19.38      7.81 o 
   6   3   8       86.43       78.78     11.05 o 
   7   3   8      141.82      161.53     13.04 o 
   8   3   8        8.01        9.94     13.78 o 
   9   3   8        1.95       17.89     15.54 o 
  10   3   8      116.23      138.85     20.38 o 
  11   3   8      126.53      140.62     22.99 o 
  12   3   8      653.90      754.87     32.79 o 
  13   3   8       72.25      149.17     38.93 o 
   0   4   8     1290.93     1366.49     26.45 o 
   1   4   8      544.21      526.48     11.85 o 
   2   4   8    10814.99    10531.54     41.42 o 
   3   4   8       10.19        7.31      7.04 o 
   4   4   8        4.96       14.40      7.30 o 
   5   4   8      594.63      598.33     13.63 o 
   6   4   8     1983.45     1890.98     21.55 o 
   7   4   8        9.68      -17.42     11.61 o 
   8   4   8       43.60       37.76     14.74 o 
   9   4   8        1.35      -26.72     18.31 o 
  10   4   8        0.28       11.44     20.66 o 
  11   4   8        2.32      -20.90     25.79 o 
  12   4   8      316.69      307.32     38.56 o 
   1   5   8     1279.99     1157.89     21.01 o 
   2   5   8     1054.64     1083.37     19.64 o 
   3   5   8      397.79      391.83     12.62 o 
   4   5   8     1321.06     1288.60     18.63 o 
   5   5   8       37.35       49.57     12.17 o 
   6   5   8      332.77      353.85     14.38 o 
   7   5   8      123.57      134.21     14.40 o 
   8   5   8      855.34      846.99     22.22 o 
   9   5   8      166.32      170.57     21.91 o 
  10   5   8        1.65      -17.69     26.93 o 
  11   5   8      118.14       61.90     33.34 o 
  12   5   8        0.12      -32.65     51.95 o 
   0   6   8       48.39       24.73     21.59 o 
   1   6   8       42.37       49.94     15.34 o 
   2   6   8      718.64      737.62     19.52 o 
   3   6   8       21.83        7.43     13.28 o 
   4   6   8     2856.66     2570.51     27.23 o 
   5   6   8        0.01       -9.25     12.17 o 
   6   6   8      191.95      219.47     19.10 o 
   7   6   8        0.20       35.69     18.02 o 
   8   6   8      275.68      274.12     20.89 o 
   9   6   8       63.25       61.23     23.51 o 
  10   6   8      912.89      960.52     40.67 o 
  11   6   8        2.00       10.03     56.73 o 
   1   7   8       70.63       77.49     18.02 o 
   2   7   8      503.67      581.17     19.38 o 
   3   7   8      331.42      356.62     20.26 o 
   4   7   8      199.41      217.83     17.72 o 
   5   7   8      143.37      126.81     17.43 o 
   6   7   8       38.06       65.18     20.20 o 
   7   7   8      224.85      253.25     25.46 o 
   8   7   8       61.37       58.98     27.80 o 
   9   7   8       12.07      -18.49     30.76 o 
  10   7   8       37.46      -24.83     47.43 o 
   0   8   8      367.44      425.59     41.10 o 
   1   8   8      172.83      183.89     24.30 o 
   2   8   8        4.61      -16.90     23.63 o 
   3   8   8       32.22       62.04     21.71 o 
   4   8   8       94.45      129.39     22.11 o 
   5   8   8      215.39      184.78     22.84 o 
   6   8   8       13.04       66.71     22.89 o 
   7   8   8       65.35      115.19     31.35 o 
   8   8   8      152.77      162.85     37.15 o 
   1   9   8       18.26        6.03     33.37 o 
   2   9   8      603.78      552.73     36.77 o 
   3   9   8      105.44       31.36     30.40 o 
   4   9   8        5.16      -51.18     35.28 o 
   5   9   8       10.17       -9.80     37.10 o 
   6   9   8        1.26        6.60     39.22 o 
   0  10   8      375.56      334.43     75.77 o 
   1  10   8       92.27       77.37     50.78 o 
   2  10   8       64.14        8.67     57.52 o 
   1   1   9     3346.09     3252.67     15.59 o 
   2   1   9     3050.59     3181.17     16.38 o 
   3   1   9      284.98      282.89      6.49 o 
   4   1   9     4344.60     4799.67     23.86 o 
   5   1   9      294.00      360.19      9.44 o 
   6   1   9        4.45        2.17      7.48 o 
   7   1   9      718.59      722.59     17.04 o 
   8   1   9        0.44      -15.34     10.76 o 
   9   1   9      281.21      261.00     14.71 o 
  10   1   9      104.99       84.47     15.31 o 
  11   1   9      728.83      705.93     22.52 o 
  12   1   9        1.32       32.56     21.90 o 
  13   1   9       16.64       14.34     26.44 o 
   0   2   9     8276.30     8710.45     44.49 o 
   1   2   9      680.66      756.53      9.18 o 
   2   2   9     1290.84     1230.02     11.26 o 
   3   2   9      325.18      376.03      8.51 o 
   4   2   9      833.06      978.33     11.89 o 
   5   2   9      279.43      266.66     10.14 o 
   6   2   9     3737.93     3645.50     27.22 o 
   7   2   9      169.07      187.26     12.05 o 
   8   2   9      340.23      309.35     15.19 o 
   9   2   9      930.94      924.84     23.50 o 
  10   2   9      804.94      808.30     23.59 o 
  11   2   9        0.05       11.08     21.98 o 
  12   2   9       52.09       -2.25     26.76 o 
  13   2   9      391.23      435.54     37.49 o 
   1   3   9     1249.10     1103.88     12.67 o 
   2   3   9     1234.82     1337.65     13.73 o 
   3   3   9     2289.47     2265.55     16.66 o 
   4   3   9      586.39      653.11     12.18 o 
   5   3   9     3534.28     3453.39     24.23 o 
   6   3   9        2.03       23.10     10.36 o 
   7   3   9      251.70      254.03     13.76 o 
   8   3   9       14.28       14.98     13.52 o 
   9   3   9      508.57      537.43     19.77 o 
  10   3   9      446.72      448.57     21.84 o 
  11   3   9      529.29      579.11     26.09 o 
  12   3   9      538.33      588.69     33.05 o 
  13   3   9       23.21        0.80     49.77 o 
   0   4   9       13.54       18.61     13.07 o 
   1   4   9      104.97       62.34      8.44 o 
   2   4   9      579.60      625.67     13.92 o 
   3   4   9        5.64        6.89      7.47 o 
   4   4   9        0.56        5.08      7.95 o 
   5   4   9      123.53      129.47     10.36 o 
   6   4   9       49.18       64.27     10.65 o 
   7   4   9       16.60       19.19     13.10 o 
   8   4   9     1484.26     1499.05     26.71 o 
   9   4   9     1764.95     1717.59     32.23 o 
  10   4   9      661.07      677.20     27.97 o 
  11   4   9      325.15      348.08     29.66 o 
  12   4   9        1.83      -10.42     41.78 o 
   1   5   9       26.39       17.82     11.00 o 
   2   5   9      734.90      678.35     15.99 o 
   3   5   9      151.38      138.76     10.24 o 
   4   5   9      891.58      865.02     16.56 o 
   5   5   9     1250.61     1239.78     22.26 o 
   6   5   9      246.57      249.59     13.65 o 
   7   5   9       93.68       73.81     14.77 o 
   8   5   9       49.88       57.49     16.51 o 
   9   5   9        3.35       11.87     20.95 o 
  10   5   9      109.39       71.28     28.16 o 
  11   5   9       47.46       62.77     34.32 o 
  12   5   9        7.01       15.14     46.01 o 
   0   6   9     1221.67     1096.24     36.61 o 
   1   6   9       42.05       39.11     15.37 o 
   2   6   9      257.86      348.22     16.49 o 
   3   6   9       47.41       60.68     13.26 o 
   4   6   9      108.81      128.57     13.23 o 
   5   6   9      111.76      111.83     13.05 o 
   6   6   9      423.82      437.79     19.35 o 
   7   6   9       27.63       44.31     19.01 o 
   8   6   9      223.40      200.32     20.92 o 
   9   6   9      182.37      117.64     23.87 o 
  10   6   9      282.56      298.64     34.58 o 
  11   6   9        1.75        0.43     49.26 o 
   1   7   9      624.36      608.91     21.99 o 
   2   7   9      128.80      129.51     17.93 o 
   3   7   9      873.77      878.89     25.52 o 
   4   7   9        8.04       16.30     17.75 o 
   5   7   9      320.56      352.17     19.10 o 
   6   7   9       60.93       79.79     20.64 o 
   7   7   9      303.68      282.34     25.48 o 
   8   7   9       30.16      -44.68     29.79 o 
   9   7   9      140.24      127.83     32.41 o 
   0   8   9      353.70      239.80     37.07 o 
   1   8   9      302.42      258.72     24.45 o 
   2   8   9      964.32      917.92     29.26 o 
   3   8   9       12.31      -14.36     22.44 o 
   4   8   9       83.02      115.76     26.23 o 
   5   8   9      529.27      496.88     25.17 o 
   6   8   9      164.10      197.18     27.80 o 
   7   8   9      246.16      199.89     35.31 o 
   8   8   9       67.41       68.33     38.16 o 
   1   9   9      124.27      128.04     38.75 o 
   2   9   9       15.97      140.94     33.37 o 
   3   9   9      248.49      279.39     30.86 o 
   4   9   9       10.10      -38.59     35.59 o 
   5   9   9       13.38       27.19     35.07 o 
   6   9   9       81.91      109.37     36.06 o 
   0  10   9        3.74       44.49     65.52 o 
   1  10   9      110.21       29.49     53.07 o 
   0   0  10     1218.85     1260.31     22.32 o 
   1   0  10      399.38      421.96      9.61 o 
   2   0  10    12406.91    12582.80     53.15 o 
   3   0  10      414.04      435.48     11.37 o 
   4   0  10      670.62      554.42     14.07 o 
   5   0  10    16051.02    16852.74     83.70 o 
   6   0  10     1091.36     1164.30     21.37 o 
   7   0  10       29.50       20.61     12.08 o 
   8   0  10     1443.78     1346.25     33.38 o 
   9   0  10      335.18      303.32     22.48 o 
  10   0  10      436.69      468.48     22.79 o 
  11   0  10      386.63      378.00     24.12 o 
  12   0  10      182.75      148.06     27.94 o 
  13   0  10        7.94      107.00     50.06 o 
   1   1  10    14040.16    13762.10     44.81 o 
   2   1  10      970.03      968.91      9.82 o 
   3   1  10      230.25      184.78      6.01 o 
   4   1  10     1106.17     1244.00     13.37 o 
   5   1  10     4769.72     4714.25     26.09 o 
   6   1  10     1070.11     1083.56     15.53 o 
   7   1  10      431.70      398.86     13.91 o 
   8   1  10      271.16      249.65     13.60 o 
   9   1  10      138.37      106.02     13.69 o 
  10   1  10      368.32      381.07     17.50 o 
  11   1  10       42.96       47.83     18.03 o 
  12   1  10       41.96       80.28     22.10 o 
  13   1  10      196.35      306.69     32.55 o 
   0   2  10       39.86       23.03      6.87 o 
   1   2  10        2.03        7.14      4.54 o 
   2   2  10      501.93      468.55      8.60 o 
   3   2  10        6.29        7.82      5.24 o 
   4   2  10     5029.57     5215.52     25.08 o 
   5   2  10     2445.59     2408.88     17.88 o 
   6   2  10       64.97       53.24     10.00 o 
   7   2  10       32.20       33.46     12.17 o 
   8   2  10       39.67       16.76     12.69 o 
   9   2  10        7.54       12.04     15.02 o 
  10   2  10       53.62       48.10     19.15 o 
  11   2  10       34.11       11.71     22.02 o 
  12   2  10       34.70        8.97     28.77 o 
  13   2  10       66.22      129.29     38.26 o 
   1   3  10      475.53      577.27     10.68 o 
   2   3  10        0.84       18.49      6.39 o 
   3   3  10      165.07      199.45      7.88 o 
   4   3  10      389.66      434.80      9.41 o 
   5   3  10       80.97      110.17      9.37 o 
   6   3  10      226.61      252.00     13.32 o 
   7   3  10      272.36      298.15     14.81 o 
   8   3  10       16.76       21.96     14.45 o 
   9   3  10      328.92      351.75     19.71 o 
  10   3  10      206.11      210.22     21.44 o 
  11   3  10      190.51      199.21     24.37 o 
  12   3  10      451.31      462.55     35.61 o 
  13   3  10       23.46       11.48     41.28 o 
   0   4  10     7395.94     7896.82     55.47 o 
   1   4  10      782.42      807.00     15.50 o 
   2   4  10     3095.01     3031.03     22.80 o 
   3   4  10      833.24      831.09     14.83 o 
   4   4  10     1232.63     1281.99     18.12 o 
   5   4  10       60.43       69.39     10.18 o 
   6   4  10      834.03      838.70     18.49 o 
   7   4  10      540.61      526.77     17.40 o 
   8   4  10      106.00      110.28     16.48 o 
   9   4  10       12.85       47.88     18.59 o 
  10   4  10      281.66      317.57     25.74 o 
  11   4  10      338.09      350.01     29.17 o 
  12   4  10        2.60       10.26     35.42 o 
   1   5  10     4216.89     4064.06     30.75 o 
   2   5  10      209.10      229.35     11.91 o 
   3   5  10       99.53      110.12     10.52 o 
   4   5  10      139.43      165.00     10.95 o 
   5   5  10      446.40      484.04     16.08 o 
   6   5  10       81.76       84.36     13.58 o 
   7   5  10     1011.62     1079.74     22.94 o 
   8   5  10     1142.84     1053.44     27.01 o 
   9   5  10        4.48       57.56     21.06 o 
  10   5  10        0.03        6.18     28.49 o 
  11   5  10       22.50       68.99     33.80 o 
   0   6  10      835.97      841.40     32.56 o 
   1   6  10      507.69      480.30     19.39 o 
   2   6  10     1581.66     1511.38     25.28 o 
   3   6  10     1601.36     1486.27     24.55 o 
   4   6  10     1148.58     1168.87     21.65 o 
   5   6  10      866.02      884.46     20.60 o 
   6   6  10     1007.64     1010.63     24.28 o 
   7   6  10       96.13      151.61     19.89 o 
   8   6  10      356.28      337.52     22.42 o 
   9   6  10       26.93       20.95     27.62 o 
  10   6  10      502.71      489.78     36.83 o 
  11   6  10       27.25      -13.39     49.34 o 
   1   7  10     1502.09     1431.24     32.09 o 
   2   7  10      273.56      322.63     19.66 o 
   3   7  10      172.66      175.77     19.48 o 
   4   7  10      174.78      164.05     19.56 o 
   5   7  10      156.46      187.49     20.05 o 
   6   7  10      107.99      133.51     22.56 o 
   7   7  10      852.38      888.03     29.38 o 
   8   7  10       92.85       53.83     28.32 o 
   9   7  10        1.45      -11.75     36.40 o 
   0   8  10       18.27       27.21     34.15 o 
   1   8  10      147.86      158.74     24.14 o 
   2   8  10        3.76       23.79     26.96 o 
   3   8  10       66.76       74.24     22.51 o 
   4   8  10       35.94       39.67     24.27 o 
   5   8  10       14.06       23.18     24.78 o 
   6   8  10       11.00       37.08     27.96 o 
   7   8  10       18.52        8.45     37.86 o 
   8   8  10      102.62      109.69     40.78 o 
   1   9  10       83.93      146.10     34.30 o 
   2   9  10      162.80      139.45     34.76 o 
   3   9  10       21.94       19.47     30.30 o 
   4   9  10        9.10       17.36     39.62 o 
   5   9  10       61.43       52.57     36.49 o 
   1   1  11      321.52      373.11      6.73 o 
   2   1  11       14.22       18.05      4.62 o 
   3   1  11     2904.77     2883.40     17.21 o 
   4   1  11      427.37      419.61      8.72 o 
   5   1  11     5602.27     5871.33     29.51 o 
   6   1  11      114.79      111.72      8.88 o 
   7   1  11       82.64       83.66     11.11 o 
   8   1  11     1084.78     1045.11     21.95 o 
   9   1  11       44.72       12.34     12.97 o 
  10   1  11      148.20      169.48     16.53 o 
  11   1  11      931.26      955.31     29.88 o 
  12   1  11       14.64       25.99     22.04 o 
  13   1  11        0.08        2.46     31.22 o 
   0   2  11     8341.85     8749.69     53.56 o 
   1   2  11        2.69        3.81      4.99 o 
   2   2  11     5535.83     5508.35     24.45 o 
   3   2  11     1645.87     1760.43     14.31 o 
   4   2  11      674.44      628.76     11.01 o 
   5   2  11      822.85      752.01     13.25 o 
   6   2  11      818.57      801.89     19.76 o 
   7   2  11       25.51       28.59     12.13 o 
   8   2  11        0.90       23.55     13.18 o 
   9   2  11     2170.48     2193.50     32.20 o 
  10   2  11      958.91      926.98     27.13 o 
  11   2  11        3.44       16.03     21.72 o 
  12   2  11       10.78       62.35     32.36 o 
  13   2  11        9.64       73.50     38.81 o 
   1   3  11      376.30      315.78      8.73 o 
   2   3  11     8296.18     8795.04     36.98 o 
   3   3  11     3618.13     3563.00     22.42 o 
   4   3  11     1874.16     1975.47     17.31 o 
   5   3  11      589.96      530.76     15.64 o 
   6   3  11       51.01       48.94     11.39 o 
   7   3  11      205.78      233.54     14.44 o 
   8   3  11       19.86       54.34     15.39 o 
   9   3  11      493.98      489.78     20.59 o 
  10   3  11      892.72      888.54     28.85 o 
  11   3  11      858.86      929.60     29.87 o 
  12   3  11       24.81       72.51     35.31 o 
  13   3  11       74.61       95.32     46.64 o 
   0   4  11     2561.16     2599.88     31.09 o 
   1   4  11      152.48      225.68      9.67 o 
   2   4  11     3476.79     3422.07     24.64 o 
   3   4  11       28.67       23.68      8.57 o 
   4   4  11        1.34        5.63      9.74 o 
   5   4  11      604.70      575.65     14.63 o 
   6   4  11       13.40       36.37     11.41 o 
   7   4  11       80.02      103.61     14.56 o 
   8   4  11       31.60       15.27     17.64 o 
   9   4  11        0.59       -1.13     18.98 o 
  10   4  11      118.76      130.52     23.05 o 
  11   4  11      203.20      176.79     30.51 o 
  12   4  11        3.59      -36.04     37.80 o 
   1   5  11      524.71      515.16     15.22 o 
   2   5  11      228.05      225.31     12.32 o 
   3   5  11      976.60     1012.17     18.43 o 
   4   5  11       44.59       69.25     10.72 o 
   5   5  11      418.43      499.46     16.12 o 
   6   5  11       41.06       58.50     13.72 o 
   7   5  11      290.79      271.33     15.89 o 
   8   5  11       30.86       59.03     19.50 o 
   9   5  11       14.21       34.10     21.53 o 
  10   5  11       93.90       61.76     32.88 o 
  11   5  11        9.79      -11.33     37.66 o 
   0   6  11      504.79      506.36     29.99 o 
   1   6  11      161.80      194.57     18.24 o 
   2   6  11      903.44      916.23     24.03 o 
   3   6  11      979.13      908.78     21.04 o 
   4   6  11      333.12      311.43     14.96 o 
   5   6  11      127.56      143.98     15.98 o 
   6   6  11       24.44       52.96     17.69 o 
   7   6  11        0.39       13.38     19.19 o 
   8   6  11       17.32       45.59     20.59 o 
   9   6  11      166.27      193.89     29.48 o 
  10   6  11       47.00       37.78     42.22 o 
   1   7  11      496.97      513.39     25.41 o 
   2   7  11      297.89      348.82     20.42 o 
   3   7  11      438.32      476.71     21.28 o 
   4   7  11        0.04       23.47     18.72 o 
   5   7  11       46.84       56.71     17.31 o 
   6   7  11        4.64       23.82     22.81 o 
   7   7  11       36.09       45.55     24.77 o 
   8   7  11      294.61      233.70     28.46 o 
   9   7  11      160.14      221.34     36.26 o 
   0   8  11       54.59       65.87     35.74 o 
   1   8  11       68.14      116.45     24.54 o 
   2   8  11     1521.63     1509.14     37.11 o 
   3   8  11        5.23       54.91     23.56 o 
   4   8  11        1.83       12.32     26.84 o 
   5   8  11       56.50       74.08     25.69 o 
   6   8  11      193.30      172.71     28.90 o 
   7   8  11      189.93      213.24     36.99 o 
   8   8  11        4.74      -62.48     41.65 o 
   1   9  11      119.28      168.03     35.42 o 
   2   9  11      115.86      162.24     38.28 o 
   3   9  11        1.21       18.78     31.52 o 
   4   9  11        9.01       55.78     39.38 o 
   5   9  11      326.78      325.78     45.78 o 
   0   0  12      486.94      359.25     22.26 o 
   1   0  12     1697.01     1675.79     16.50 o 
   2   0  12       11.70       28.25      6.24 o 
   3   0  12       18.16       21.95      7.38 o 
   4   0  12       50.81       47.52      8.54 o 
   5   0  12       10.18       19.36      9.75 o 
   6   0  12     3465.98     3139.40     30.48 o 
   7   0  12      172.29      201.46     15.55 o 
   8   0  12      279.13      209.66     16.83 o 
   9   0  12       19.64       20.55     17.63 o 
  10   0  12       17.43       55.24     27.91 o 
  11   0  12     2344.60     2146.20     66.89 o 
  12   0  12       79.19       75.28     48.97 o 
  13   0  12       95.49      140.14     45.40 o 
   1   1  12     1536.90     1449.28     12.30 o 
   2   1  12     4869.74     5088.98     23.65 o 
   3   1  12      449.82      409.01      8.46 o 
   4   1  12      100.97      104.13      6.48 o 
   5   1  12     1419.37     1355.14     16.11 o 
   6   1  12      498.14      508.91     13.03 o 
   7   1  12      884.25      921.41     18.25 o 
   8   1  12      695.38      679.58     16.80 o 
   9   1  12     1277.38     1253.52     23.10 o 
  10   1  12      789.01      761.22     24.78 o 
  11   1  12      277.33      321.77     20.62 o 
  12   1  12        0.70       -8.08     21.19 o 
  13   1  12      250.26      322.31     32.17 o 
   0   2  12     9791.24    10673.75     52.67 o 
   1   2  12     1695.35     1797.24     14.35 o 
   2   2  12     4233.06     4656.16     22.08 o 
   3   2  12     1781.25     1838.07     14.79 o 
   4   2  12       54.17       68.31      6.67 o 
   5   2  12      338.83      330.90     10.70 o 
   6   2  12     1210.30     1276.13     18.33 o 
   7   2  12      262.46      282.86     14.08 o 
   8   2  12       20.46       18.84     14.32 o 
   9   2  12      135.54      110.89     17.42 o 
  10   2  12       52.37       45.65     20.60 o 
  11   2  12        3.22       35.71     29.06 o 
  12   2  12       43.18       85.73     31.65 o 
  13   2  12       64.53      139.60     39.21 o 
   1   3  12      255.36      237.22      8.28 o 
   2   3  12        4.46        4.82      6.03 o 
   3   3  12      811.49      865.33     13.93 o 
   4   3  12        1.02       -0.36      8.04 o 
   5   3  12     1558.33     1534.33     20.53 o 
   6   3  12      560.17      587.94     15.85 o 
   7   3  12       15.97       10.55     12.91 o 
   8   3  12        9.46       12.89     15.33 o 
   9   3  12       40.59       63.91     19.19 o 
  10   3  12       28.88       20.48     23.21 o 
  11   3  12      116.17       78.19     26.42 o 
  12   3  12       52.39      134.80     33.33 o 
   0   4  12      397.32      330.06     15.91 o 
   1   4  12       30.48       25.41      8.66 o 
   2   4  12      679.44      633.88     15.26 o 
   3   4  12      686.38      662.25     16.45 o 
   4   4  12       45.93       66.15      9.74 o 
   5   4  12      422.22      442.63     13.63 o 
   6   4  12     1614.08     1493.81     22.26 o 
   7   4  12      598.52      651.95     18.54 o 
   8   4  12       19.91        6.90     17.28 o 
   9   4  12       82.14       72.09     20.08 o 
  10   4  12      129.02      124.74     25.25 o 
  11   4  12      313.65      274.39     31.44 o 
  12   4  12       28.70        8.97     41.30 o 
   1   5  12      556.81      568.42     16.08 o 
   2   5  12     1588.55     1583.60     21.14 o 
   3   5  12       20.39       18.82     10.79 o 
   4   5  12      189.93      193.61     11.75 o 
   5   5  12      749.28      774.61     19.05 o 
   6   5  12     1021.68     1017.27     21.99 o 
   7   5  12     2667.75     2635.24     37.03 o 
   8   5  12       45.25       56.54     19.79 o 
   9   5  12      327.90      345.83     24.96 o 
  10   5  12       98.24       61.16     29.20 o 
  11   5  12        1.58       52.83     37.76 o 
   0   6  12       33.32        3.20     24.33 o 
   1   6  12      981.89      990.11     25.68 o 
   2   6  12      491.54      473.03     20.06 o 
   3   6  12      240.60      260.93     16.13 o 
   4   6  12       46.80       75.16     14.04 o 
   5   6  12       13.17       23.20     15.80 o 
   6   6  12     1207.33     1210.92     32.70 o 
   7   6  12       44.56       43.45     19.70 o 
   8   6  12       15.79        4.05     25.10 o 
   9   6  12      385.18      346.20     31.95 o 
  10   6  12       12.22       28.96     37.00 o 
   1   7  12      551.07      582.20     25.39 o 
   2   7  12     1127.36     1079.15     27.07 o 
   3   7  12        3.25       32.74     18.08 o 
   4   7  12       90.80      101.20     19.57 o 
   5   7  12        7.88      -20.21     17.54 o 
   6   7  12        0.98      -34.40     23.25 o 
   7   7  12      982.44     1053.58     32.39 o 
   8   7  12       89.83       85.67     28.39 o 
   9   7  12      123.54      104.13     44.93 o 
   0   8  12     1152.28     1297.37     46.51 o 
   1   8  12        0.01       23.43     25.42 o 
   2   8  12        0.20       50.19     25.68 o 
   3   8  12      737.54      642.01     29.53 o 
   4   8  12      120.83       95.42     26.12 o 
   5   8  12        0.01      -27.74     26.61 o 
   6   8  12        4.92        4.35     30.03 o 
   7   8  12      143.70      116.92     45.56 o 
   1   9  12       28.98       35.42     36.54 o 
   2   9  12        1.05       35.04     37.40 o 
   3   9  12        0.02      -25.92     39.34 o 
   4   9  12       56.69       78.94     36.86 o 
   5   9  12      100.28       63.58     42.73 o 
   1   1  13     1080.70      969.91     10.73 o 
   2   1  13     5844.72     6455.16     26.91 o 
   3   1  13      412.78      385.06      8.57 o 
   4   1  13       42.12       17.41      6.79 o 
   5   1  13     3752.32     3589.96     25.16 o 
   6   1  13     1204.19     1259.21     19.45 o 
   7   1  13      242.36      244.77     11.89 o 
   8   1  13      200.92      176.16     13.41 o 
   9   1  13       26.75       38.14     14.69 o 
  10   1  13       43.01       70.38     17.17 o 
  11   1  13        0.77       24.28     19.52 o 
  12   1  13       24.93       78.93     22.33 o 
  13   1  13       33.59       22.51     40.79 o 
   0   2  13     1170.93     1220.00     16.80 o 
   1   2  13     6336.93     6818.01     35.35 o 
   2   2  13     2731.84     2762.82     17.35 o 
   3   2  13      532.54      561.49     10.35 o 
   4   2  13      133.07      130.66      7.46 o 
   5   2  13      821.61      754.12     14.80 o 
   6   2  13      911.71      874.25     16.57 o 
   7   2  13     1257.70     1223.64     21.59 o 
   8   2  13        7.58       -4.68     14.47 o 
   9   2  13      620.85      606.69     20.69 o 
  10   2  13     1235.35     1202.13     30.53 o 
  11   2  13       66.53       26.75     23.53 o 
  12   2  13       60.46       60.05     30.50 o 
  13   2  13       77.17      137.53     51.11 o 
   1   3  13     5079.14     4870.82     24.54 o 
   2   3  13      733.01      837.64     12.47 o 
   3   3  13     3840.24     3760.29     23.65 o 
   4   3  13        0.14        1.04      8.66 o 
   5   3  13     2191.56     2098.58     24.43 o 
   6   3  13      562.18      619.46     17.03 o 
   7   3  13      667.65      627.19     17.87 o 
   8   3  13      144.70      138.73     16.74 o 
   9   3  13       32.48       48.92     18.76 o 
  10   3  13     1241.19     1150.92     32.18 o 
  11   3  13      731.01      809.00     30.74 o 
  12   3  13        2.27       85.07     39.36 o 
   0   4  13      587.64      654.31     20.00 o 
   1   4  13      954.75      889.12     16.65 o 
   2   4  13      170.56      172.59     10.38 o 
   3   4  13      854.65      847.27     16.91 o 
   4   4  13       14.13       17.67      9.26 o 
   5   4  13      683.55      659.25     15.60 o 
   6   4  13      799.16      793.86     19.58 o 
   7   4  13      562.23      528.41     18.70 o 
   8   4  13      471.39      493.82     20.75 o 
   9   4  13       78.68       53.01     20.52 o 
  10   4  13        0.65      -26.83     23.74 o 
  11   4  13       86.37      118.10     32.80 o 
  12   4  13        0.05       12.84     44.07 o 
   1   5  13      286.28      313.14     13.89 o 
   2   5  13       16.41       14.33     10.79 o 
   3   5  13     1736.72     1705.18     22.28 o 
   4   5  13        0.21       -6.34     11.50 o 
   5   5  13       71.80       88.18     14.25 o 
   6   5  13      142.01      147.59     16.68 o 
   7   5  13      296.73      357.87     20.28 o 
   8   5  13      575.35      565.85     28.29 o 
   9   5  13       81.48       65.36     25.23 o 
  10   5  13      159.02      199.20     31.06 o 
  11   5  13        8.91        0.68     40.37 o 
   0   6  13     1940.81     1842.12     52.63 o 
   1   6  13      365.82      394.77     19.38 o 
   2   6  13     1172.49     1181.56     28.71 o 
   3   6  13      551.19      559.57     20.18 o 
   4   6  13       13.56       45.01     15.42 o 
   5   6  13        4.76       42.41     17.25 o 
   6   6  13       48.16       83.05     18.85 o 
   7   6  13       15.75       33.89     19.60 o 
   8   6  13      116.86      139.60     28.65 o 
   9   6  13       10.53      -21.00     29.41 o 
  10   6  13        6.24      -39.97     39.86 o 
   1   7  13      827.17      850.62     27.45 o 
   2   7  13        6.03       30.29     19.21 o 
   3   7  13      223.91      243.60     20.59 o 
   4   7  13       36.33       36.93     19.65 o 
   5   7  13       27.56       71.57     18.57 o 
   6   7  13      104.84      162.66     25.42 o 
   7   7  13        0.24       -0.32     26.01 o 
   8   7  13       21.40       51.06     28.42 o 
   9   7  13       19.97       -8.75     46.51 o 
   0   8  13       67.66      181.89     37.99 o 
   1   8  13      156.20      207.30     32.80 o 
   2   8  13       72.10       93.77     28.99 o 
   3   8  13       55.38       59.94     27.35 o 
   4   8  13        9.59       -4.32     26.70 o 
   5   8  13        4.47       28.26     27.08 o 
   6   8  13      136.72      164.18     30.97 o 
   7   8  13      222.13      288.10     42.73 o 
   1   9  13       13.63       66.38     39.11 o 
   2   9  13      129.70      140.07     39.90 o 
   3   9  13      444.45      464.78     42.63 o 
   4   9  13       63.17      -12.14     46.21 o 
   5   9  13      153.08      173.76     46.91 o 
   0   0  14     8061.25     7891.18     55.11 o 
   1   0  14    10221.57    11081.78     57.43 o 
   2   0  14      754.73      741.83     14.80 o 
   3   0  14        5.94       -6.06      8.27 o 
   4   0  14     2825.31     2886.44     27.81 o 
   5   0  14        7.63       23.51     10.90 o 
   6   0  14     1069.20     1077.15     23.75 o 
   7   0  14     3548.70     3621.39     40.45 o 
   8   0  14       60.09      100.98     15.84 o 
   9   0  14       99.46       77.19     22.81 o 
  10   0  14      186.65      135.06     29.72 o 
  11   0  14      419.81      430.92     35.49 o 
  12   0  14       33.24       33.49     37.17 o 
  13   0  14      384.41      454.93     53.37 o 
   1   1  14     3507.23     3252.23     18.46 o 
   2   1  14      459.19      497.75      9.03 o 
   3   1  14     4761.18     4661.50     23.77 o 
   4   1  14     1327.51     1321.00     14.22 o 
   5   1  14      344.60      368.08     10.82 o 
   6   1  14      889.33      905.71     18.10 o 
   7   1  14      346.57      325.95     13.05 o 
   8   1  14        2.30       -2.49     12.50 o 
   9   1  14     1806.09     1649.36     26.95 o 
  10   1  14      541.56      453.66     20.52 o 
  11   1  14       22.88       27.97     20.38 o 
  12   1  14       81.47       60.73     23.66 o 
  13   1  14      197.03      221.18     41.03 o 
   0   2  14    13616.64    15180.16     67.59 o 
   1   2  14        1.58        8.23      5.96 o 
   2   2  14      195.71      208.78      7.57 o 
   3   2  14      346.18      364.64      9.48 o 
   4   2  14      357.68      394.45     10.80 o 
   5   2  14        2.94        0.68      8.43 o 
   6   2  14        1.04        4.72      9.33 o 
   7   2  14       21.32       14.21     11.14 o 
   8   2  14        0.22        1.08     14.54 o 
   9   2  14      329.20      303.13     18.93 o 
  10   2  14       14.83       15.85     21.21 o 
  11   2  14       81.12       73.00     25.21 o 
  12   2  14       13.25       65.37     30.81 o 
   1   3  14      597.32      588.71     11.24 o 
   2   3  14       13.08       24.72      6.82 o 
   3   3  14        5.37       15.86      7.91 o 
   4   3  14      433.84      484.42     12.11 o 
   5   3  14      240.82      265.83     11.80 o 
   6   3  14       18.67       30.08     12.02 o 
   7   3  14      620.33      705.46     19.41 o 
   8   3  14      182.86      168.59     18.00 o 
   9   3  14        4.39       10.34     18.87 o 
  10   3  14        7.51       -2.46     23.40 o 
  11   3  14        0.01      -15.22     30.37 o 
  12   3  14        0.34      -25.84     37.72 o 
   0   4  14       17.20       30.47     13.59 o 
   1   4  14      160.99      188.45     10.87 o 
   2   4  14     2713.32     2729.01     24.37 o 
   3   4  14     1075.59     1151.98     19.58 o 
   4   4  14       56.81       55.96      9.43 o 
   5   4  14      297.91      320.23     12.92 o 
   6   4  14      260.61      246.99     15.67 o 
   7   4  14      379.10      455.93     19.80 o 
   8   4  14      329.79      295.48     20.38 o 
   9   4  14      100.41       63.26     21.29 o 
  10   4  14      382.29      363.36     28.63 o 
  11   4  14      457.10      504.57     36.57 o 
  12   4  14        0.01       22.88     45.50 o 
   1   5  14     1203.33     1124.44     20.04 o 
   2   5  14       23.42       33.32     11.22 o 
   3   5  14     1550.52     1464.83     22.42 o 
   4   5  14      310.39      285.05     14.13 o 
   5   5  14      259.09      301.88     16.49 o 
   6   5  14      818.74      780.66     22.30 o 
   7   5  14      785.28      850.48     24.78 o 
   8   5  14       41.86       84.30     20.62 o 
   9   5  14      330.75      324.51     29.00 o 
  10   5  14      182.52       65.59     32.33 o 
  11   5  14      143.88      207.70     47.05 o 
   0   6  14      698.32      662.04     30.69 o 
   1   6  14       25.00       49.44     15.22 o 
   2   6  14      326.08      341.25     18.13 o 
   3   6  14     2793.57     2625.54     31.38 o 
   4   6  14        4.62      -19.58     16.00 o 
   5   6  14      455.95      497.31     19.71 o 
   6   6  14      455.91      474.13     22.09 o 
   7   6  14       16.62       21.68     19.77 o 
   8   6  14       43.21       48.98     28.52 o 
   9   6  14      378.49      408.57     34.35 o 
  10   6  14       74.38       19.36     46.24 o 
   1   7  14      901.59      941.01     28.61 o 
   2   7  14     1036.07     1081.73     27.67 o 
   3   7  14      106.93      154.31     20.19 o 
   4   7  14      431.80      463.96     22.86 o 
   5   7  14       16.26       62.94     19.33 o 
   6   7  14      190.07      192.30     27.17 o 
   7   7  14       26.27       14.96     28.03 o 
   8   7  14       12.22        5.28     32.10 o 
   9   7  14      254.33      161.59     46.93 o 
   0   8  14      144.21       52.19     40.08 o 
   1   8  14      216.07      234.15     29.38 o 
   2   8  14       10.27       35.19     29.86 o 
   3   8  14       12.18      -16.76     27.17 o 
   4   8  14        0.01      -16.41     27.20 o 
   5   8  14       54.56       34.36     28.10 o 
   6   8  14        1.38      -18.82     31.65 o 
   7   8  14        0.67       37.11     42.82 o 
   1   9  14        0.30        9.40     40.69 o 
   2   9  14       11.39       17.24     43.55 o 
   3   9  14       51.97      -64.05     43.39 o 
   4   9  14       12.10        7.20     54.12 o 
   1   1  15      471.83      422.07      8.52 o 
   2   1  15        7.19       11.83      5.43 o 
   3   1  15      200.18      181.28      7.62 o 
   4   1  15      140.24      150.38      8.03 o 
   5   1  15      212.43      191.04      9.99 o 
   6   1  15        0.45        8.96      9.82 o 
   7   1  15      215.95      208.67     12.56 o 
   8   1  15       40.34       39.24     12.65 o 
   9   1  15     1112.27     1107.15     27.88 o 
  10   1  15      232.22      198.88     18.99 o 
  11   1  15       12.21       18.85     19.72 o 
  12   1  15        0.04       25.24     25.44 o 
  13   1  15      160.06      180.31     40.36 o 
   0   2  15     1259.92     1391.21     24.00 o 
   1   2  15      930.67      972.30     11.72 o 
   2   2  15     1070.98     1005.89     12.94 o 
   3   2  15        1.83        3.63      6.79 o 
   4   2  15      369.04      321.52     10.28 o 
   5   2  15       90.44       80.69      9.44 o 
   6   2  15        1.94       -0.77     10.26 o 
   7   2  15      333.84      349.67     13.70 o 
   8   2  15      343.71      314.16     15.63 o 
   9   2  15       12.93       24.85     17.48 o 
  10   2  15      105.12      114.66     21.11 o 
  11   2  15      146.41      141.01     26.10 o 
  12   2  15       38.52      132.37     33.29 o 
   1   3  15       93.84       85.75      7.66 o 
   2   3  15     1554.02     1532.36     16.63 o 
   3   3  15     1624.80     1595.70     18.36 o 
   4   3  15      144.10      147.36      9.66 o 
   5   3  15     3065.74     3123.64     23.39 o 
   6   3  15      322.71      318.82     15.06 o 
   7   3  15      413.54      436.75     17.75 o 
   8   3  15      589.51      591.29     22.09 o 
   9   3  15      435.65      472.95     23.49 o 
  10   3  15       21.46       25.73     24.43 o 
  11   3  15      176.34      197.59     30.94 o 
  12   3  15        1.23      -38.43     46.97 o 
   0   4  15      175.12      155.90     15.39 o 
   1   4  15       76.69       78.11     10.87 o 
   2   4  15       95.76       87.28     10.53 o 
   3   4  15     1322.07     1377.75     20.48 o 
   4   4  15      571.75      569.72     14.47 o 
   5   4  15      322.59      359.96     12.53 o 
   6   4  15       36.77       66.75     14.55 o 
   7   4  15     2079.36     2074.92     32.08 o 
   8   4  15      166.77      160.56     19.60 o 
   9   4  15       15.74        2.40     22.12 o 
  10   4  15      253.93      193.65     28.02 o 
  11   4  15      120.64      136.90     34.60 o 
   1   5  15     1125.12     1108.37     20.56 o 
   2   5  15       35.62       29.83     11.96 o 
   3   5  15     1132.22     1119.02     20.94 o 
   4   5  15        2.36       10.37     12.08 o 
   5   5  15       95.76       86.96     13.47 o 
   6   5  15       12.00       24.35     15.71 o 
   7   5  15      618.64      641.75     23.42 o 
   8   5  15      264.63      283.84     24.42 o 
   9   5  15       17.08       39.82     28.39 o 
  10   5  15       73.61       -2.58     34.45 o 
  11   5  15        8.31      -65.74     43.83 o 
   0   6  15     1960.27     1846.08     52.32 o 
   1   6  15        1.71        5.38     15.27 o 
   2   6  15     1488.51     1393.51     29.26 o 
   3   6  15       77.77       93.71     17.52 o 
   4   6  15      204.50      192.78     18.19 o 
   5   6  15        0.10       18.76     16.30 o 
   6   6  15        4.05       25.79     19.59 o 
   7   6  15       62.05       72.56     25.72 o 
   8   6  15        0.01      -31.62     29.10 o 
   9   6  15       17.74      -32.05     35.98 o 
  10   6  15       52.30       57.56     47.03 o 
   1   7  15       23.30        9.12     23.21 o 
   2   7  15      551.97      534.64     23.32 o 
   3   7  15       60.70      101.35     21.23 o 
   4   7  15      115.13      140.22     21.86 o 
   5   7  15      444.78      448.10     21.85 o 
   6   7  15        0.82      -23.99     26.11 o 
   7   7  15      706.05      759.43     33.61 o 
   8   7  15      171.44      173.24     38.90 o 
   0   8  15        8.51      -36.44     40.40 o 
   1   8  15      830.76      775.12     36.58 o 
   2   8  15       29.51       34.65     30.70 o 
   3   8  15       99.54       58.83     28.68 o 
   4   8  15      119.90      168.04     29.00 o 
   5   8  15       45.79       37.34     29.07 o 
   6   8  15        1.06      -51.12     34.09 o 
   7   8  15       93.57        8.34     48.68 o 
   1   9  15      123.62      234.48     43.50 o 
   2   9  15        0.36      -55.04     46.25 o 
   3   9  15      188.60      212.98     46.18 o 
   4   9  15        6.11      -39.33     46.60 o 
   0   0  16    27961.07    31001.95    162.34 o 
   1   0  16      109.50       76.20      7.67 o 
   2   0  16     4256.50     4249.35     32.43 o 
   3   0  16      482.22      485.26     19.92 o 
   4   0  16      159.09      166.34     12.33 o 
   5   0  16      126.93      104.56     12.56 o 
   6   0  16       69.15       90.04     14.67 o 
   7   0  16     2308.81     2124.54     30.79 o 
   8   0  16      150.63      135.31     18.49 o 
   9   0  16      284.11      301.33     26.04 o 
  10   0  16       62.92       25.06     28.37 o 
  11   0  16      797.86      849.12     45.46 o 
  12   0  16        7.13      -38.54     46.41 o 
   1   1  16     1403.59     1441.92     15.60 o 
   2   1  16       24.77       12.61      5.64 o 
   3   1  16     5984.69     5804.59     28.92 o 
   4   1  16       52.12       62.84      7.99 o 
   5   1  16     1298.63     1222.92     16.13 o 
   6   1  16        1.74       -0.17     10.14 o 
   7   1  16      543.90      501.47     15.84 o 
   8   1  16      160.39      138.38     14.45 o 
   9   1  16      890.78      896.03     22.44 o 
  10   1  16      231.59      182.86     20.97 o 
  11   1  16       21.23       61.13     20.05 o 
  12   1  16        4.53      -20.53     29.70 o 
   0   2  16     3479.83     3666.56     45.57 o 
   1   2  16     2567.79     2732.01     19.11 o 
   2   2  16       70.28       82.82      6.97 o 
   3   2  16      135.57      165.99      8.61 o 
   4   2  16       68.83       89.13      8.51 o 
   5   2  16       83.71       74.17      9.39 o 
   6   2  16        4.53       -0.45     11.01 o 
   7   2  16        6.96       -7.30     11.94 o 
   8   2  16      632.06      593.34     18.16 o 
   9   2  16       15.85        1.22     19.63 o 
  10   2  16        0.22       13.77     21.28 o 
  11   2  16        8.67      -17.19     26.99 o 
  12   2  16       35.68      110.83     34.61 o 
   1   3  16      132.44      138.02      8.15 o 
   2   3  16      643.47      678.97     13.84 o 
   3   3  16        7.16       14.33      8.71 o 
   4   3  16      701.32      683.56     14.56 o 
   5   3  16       43.50       57.72      9.46 o 
   6   3  16      993.04     1021.97     20.40 o 
   7   3  16     1559.10     1548.31     28.06 o 
   8   3  16      116.42       93.61     18.29 o 
   9   3  16      660.18      645.45     25.05 o 
  10   3  16       91.16       98.11     27.26 o 
  11   3  16       17.92      -14.38     30.96 o 
  12   3  16       18.74       30.66     41.37 o 
   0   4  16      381.22      288.21     17.03 o 
   1   4  16       31.67       28.92     10.95 o 
   2   4  16        3.17       11.46     10.07 o 
   3   4  16     1608.55     1552.82     21.59 o 
   4   4  16       10.92       15.46     10.72 o 
   5   4  16      369.40      408.46     14.06 o 
   6   4  16      492.02      484.07     18.09 o 
   7   4  16       19.78       11.48     16.92 o 
   8   4  16        0.04      -10.12     19.90 o 
   9   4  16      207.65      177.12     24.01 o 
  10   4  16       46.10       60.10     28.81 o 
  11   4  16      325.23      258.35     39.51 o 
   1   5  16     2534.22     2478.54     27.66 o 
   2   5  16       94.31       96.88     12.97 o 
   3   5  16     1560.68     1515.83     23.95 o 
   4   5  16        8.86        0.52     12.66 o 
   5   5  16        6.63       45.58     15.23 o 
   6   5  16      137.44      165.53     17.45 o 
   7   5  16       82.42      142.97     19.83 o 
   8   5  16       90.62       93.70     23.38 o 
   9   5  16     1079.79     1160.34     41.57 o 
  10   5  16       19.25       -3.41     34.30 o 
   0   6  16     2179.02     2028.33     42.24 o 
   1   6  16      128.08      115.01     17.52 o 
   2   6  16      399.74      443.22     19.87 o 
   3   6  16     2673.80     2488.77     33.23 o 
   4   6  16       52.21       38.54     17.32 o 
   5   6  16      463.64      445.73     19.83 o 
   6   6  16        3.07       -3.81     20.69 o 
   7   6  16       73.48       87.36     28.03 o 
   8   6  16        0.31        1.14     31.97 o 
   9   6  16      133.98      124.94     37.19 o 
   1   7  16      392.64      370.88     24.68 o 
   2   7  16       29.51       73.57     20.20 o 
   3   7  16       55.23       60.68     21.13 o 
   4   7  16      231.43      235.36     23.81 o 
   5   7  16      176.87      203.99     21.05 o 
   6   7  16        0.95      -17.06     27.38 o 
   7   7  16      248.05      273.03     32.06 o 
   8   7  16       91.69      112.52     39.16 o 
   0   8  16       55.16       39.02     43.91 o 
   1   8  16       44.49       44.96     32.88 o 
   2   8  16       88.79       32.12     31.96 o 
   3   8  16       24.33        7.37     29.98 o 
   4   8  16        7.58       -6.35     29.63 o 
   5   8  16       83.67       77.23     30.01 o 
   6   8  16       18.64      -13.97     38.75 o 
   1   9  16        5.26       53.02     44.78 o 
   2   9  16       88.81       28.44     45.50 o 
   3   9  16       70.99       96.49     50.13 o 
   1   1  17     5728.52     5604.36     29.42 o 
   2   1  17      114.05      161.68      7.99 o 
   3   1  17        7.01       22.83      7.25 o 
   4   1  17       35.57       34.15      8.30 o 
   5   1  17      790.23      754.82     14.37 o 
   6   1  17      174.02      166.42     12.40 o 
   7   1  17      509.47      506.38     19.19 o 
   8   1  17        0.90        2.88     13.92 o 
   9   1  17        0.36        8.58     16.40 o 
  10   1  17        0.08      -10.53     18.73 o 
  11   1  17      178.34      130.92     20.89 o 
  12   1  17       37.59       31.20     32.18 o 
   0   2  17        3.97       32.21     12.37 o 
   1   2  17     4008.93     4160.07     24.42 o 
   2   2  17      456.08      434.54     10.53 o 
   3   2  17      294.26      283.39     10.32 o 
   4   2  17      238.90      250.49     10.37 o 
   5   2  17     2423.27     2314.15     21.97 o 
   6   2  17      130.31      109.60     12.47 o 
   7   2  17      973.99      930.27     19.29 o 
   8   2  17      779.06      739.55     19.57 o 
   9   2  17      441.51      423.78     22.70 o 
  10   2  17      354.17      281.53     23.57 o 
  11   2  17     1266.79     1213.18     38.15 o 
  12   2  17       96.85      111.24     37.11 o 
   1   3  17     3317.51     3064.66     21.64 o 
   2   3  17        0.40        5.16      8.29 o 
   3   3  17      700.54      668.12     14.02 o 
   4   3  17        6.44       11.34      9.47 o 
   5   3  17     3562.22     3452.55     26.47 o 
   6   3  17     1044.13      969.58     20.07 o 
   7   3  17     2077.74     2048.06     32.99 o 
   8   3  17       77.91       85.10     19.46 o 
   9   3  17      352.06      355.28     23.96 o 
  10   3  17       27.08       43.56     25.61 o 
  11   3  17       32.71        2.36     32.45 o 
  12   3  17       33.02       26.82     46.44 o 
   0   4  17      874.15      999.14     26.06 o 
   1   4  17        4.19       -3.33     10.34 o 
   2   4  17      170.57      155.93     11.82 o 
   3   4  17      629.30      641.24     16.44 o 
   4   4  17      155.72      165.99     12.33 o 
   5   4  17      740.22      778.46     17.56 o 
   6   4  17       35.10       44.93     16.91 o 
   7   4  17     1481.29     1485.47     29.64 o 
   8   4  17      159.16      157.71     20.52 o 
   9   4  17       21.61       34.86     25.79 o 
  10   4  17       14.12      -16.44     29.00 o 
  11   4  17        9.22       66.19     39.56 o 
   1   5  17       52.31       75.42     13.61 o 
   2   5  17        3.19       26.36     13.14 o 
   3   5  17     2300.72     2215.34     26.97 o 
   4   5  17        8.36        9.58     13.15 o 
   5   5  17      137.36      122.66     14.90 o 
   6   5  17      129.43      142.14     17.64 o 
   7   5  17        3.37       -1.89     20.09 o 
   8   5  17      184.36      211.62     26.32 o 
   9   5  17        4.93       38.25     31.38 o 
  10   5  17        1.82       29.30     35.61 o 
   0   6  17     1389.75     1405.53     38.14 o 
   1   6  17      663.47      613.81     20.14 o 
   2   6  17       39.88       34.00     19.90 o 
   3   6  17      392.75      435.47     20.88 o 
   4   6  17       78.96       57.68     17.73 o 
   5   6  17       59.74       84.51     17.45 o 
   6   6  17      388.53      392.99     23.39 o 
   7   6  17       18.99       -7.86     31.43 o 
   8   6  17        2.02      -19.57     33.55 o 
   9   6  17        1.34      -57.37     38.25 o 
   1   7  17      575.84      590.48     26.55 o 
   2   7  17      114.30      169.73     25.49 o 
   3   7  17        1.84        3.84     22.27 o 
   4   7  17       98.88      111.39     24.10 o 
   5   7  17      196.27      236.93     22.54 o 
   6   7  17        6.43      -26.36     28.23 o 
   7   7  17      538.49      569.96     33.70 o 
   8   7  17       29.80       13.47     42.10 o 
   0   8  17      102.23       69.64     49.14 o 
   1   8  17      426.52      346.68     34.56 o 
   2   8  17       96.82       64.07     34.23 o 
   3   8  17      408.11      388.48     33.26 o 
   4   8  17       59.92       23.44     31.10 o 
   5   8  17       42.24       59.65     35.20 o 
   6   8  17        0.01        8.14     40.35 o 
   1   9  17      268.42      280.78     51.09 o 
   2   9  17        6.00       20.92     46.28 o 
   0   0  18       29.48       49.93     10.79 o 
   1   0  18      437.41      487.50     18.54 o 
   2   0  18       47.83       55.41     10.88 o 
   3   0  18      804.34      917.70     20.67 o 
   4   0  18      679.13      701.92     19.64 o 
   5   0  18      269.96      254.06     15.52 o 
   6   0  18        0.22      -15.14     14.71 o 
   7   0  18      325.25      372.21     33.22 o 
   8   0  18      299.22      249.27     25.31 o 
   9   0  18      432.13      500.17     29.76 o 
  10   0  18       33.56       16.92     31.14 o 
  11   0  18      306.81      230.13     40.68 o 
  12   0  18      207.50       91.87     61.45 o 
   1   1  18      653.36      627.52     13.03 o 
   2   1  18     1997.53     1951.99     19.20 o 
   3   1  18     2400.82     2293.95     19.43 o 
   4   1  18       21.04        4.66      8.27 o 
   5   1  18      683.27      735.82     15.99 o 
   6   1  18      346.96      331.23     13.90 o 
   7   1  18      318.99      293.72     15.18 o 
   8   1  18      152.58      145.83     15.76 o 
   9   1  18      771.10      781.07     21.56 o 
  10   1  18      180.44      156.76     19.74 o 
  11   1  18      187.75      169.76     24.09 o 
  12   1  18       28.94       50.55     36.09 o 
   0   2  18     3110.59     3192.36     35.59 o 
   1   2  18      497.81      500.38     13.33 o 
   2   2  18        0.44        4.13      8.99 o 
   3   2  18      229.76      265.75      9.57 o 
   4   2  18       18.97       20.53      8.69 o 
   5   2  18      451.28      480.61     13.12 o 
   6   2  18     1177.49     1117.23     21.27 o 
   7   2  18        2.31       -9.31     13.36 o 
   8   2  18      468.62      447.21     18.26 o 
   9   2  18       42.76       25.25     17.68 o 
  10   2  18      137.26      140.07     22.72 o 
  11   2  18       53.78       28.49     30.32 o 
  12   2  18        8.92       -1.23     39.84 o 
   1   3  18       85.89      100.55      9.03 o 
   2   3  18      191.64      204.31     10.44 o 
   3   3  18      859.50      767.92     15.05 o 
   4   3  18       10.59       27.39     10.16 o 
   5   3  18      613.22      662.08     17.44 o 
   6   3  18      452.08      452.52     15.34 o 
   7   3  18      357.02      421.12     20.34 o 
   8   3  18      511.64      489.42     21.75 o 
   9   3  18       73.33       59.77     22.51 o 
  10   3  18        1.83       21.64     25.80 o 
  11   3  18       80.22       86.57     34.11 o 
   0   4  18       13.61       12.86     15.79 o 
   1   4  18      429.66      434.69     13.48 o 
   2   4  18        0.04       18.26     11.17 o 
   3   4  18     3938.64     3895.47     30.28 o 
   4   4  18      512.08      511.06     15.76 o 
   5   4  18      104.53      110.17     13.12 o 
   6   4  18      109.29      118.48     17.49 o 
   7   4  18       57.45       96.72     19.31 o 
   8   4  18        1.68      -24.64     21.73 o 
   9   4  18       44.50       61.87     26.92 o 
  10   4  18        4.01       43.76     30.36 o 
  11   4  18      142.57      130.44     42.74 o 
   1   5  18     2640.45     2468.86     28.91 o 
   2   5  18      114.54      102.14     14.03 o 
   3   5  18        0.36       -5.00     15.04 o 
   4   5  18      209.84      189.24     16.37 o 
   5   5  18      555.55      583.96     18.38 o 
   6   5  18       96.51      106.60     18.98 o 
   7   5  18      696.26      686.77     25.48 o 
   8   5  18       12.99        3.58     26.70 o 
   9   5  18      141.25      196.61     33.23 o 
  10   5  18       51.62      115.11     38.48 o 
   0   6  18      114.98      116.80     25.72 o 
   1   6  18        3.48       12.45     18.17 o 
   2   6  18       69.70       65.57     17.64 o 
   3   6  18       48.91       59.50     19.51 o 
   4   6  18        2.30       19.10     18.13 o 
   5   6  18      103.82      105.36     18.76 o 
   6   6  18       35.51       39.76     21.72 o 
   7   6  18       15.63       23.33     30.54 o 
   8   6  18        8.21       -5.90     36.89 o 
   9   6  18      198.20       88.62     41.93 o 
   1   7  18       57.41       81.65     21.11 o 
   2   7  18      325.63      248.78     24.44 o 
   3   7  18      128.06      112.22     23.82 o 
   4   7  18       15.64       34.45     26.71 o 
   5   7  18       42.65       66.60     22.93 o 
   6   7  18       33.75        8.32     31.23 o 
   7   7  18      369.88      330.46     39.41 o 
   0   8  18       70.40       51.05     51.35 o 
   1   8  18       75.07       56.49     33.98 o 
   2   8  18        0.01      -23.04     35.79 o 
   3   8  18       66.51       61.30     31.99 o 
   4   8  18        6.52      -35.23     34.31 o 
   5   8  18       36.65       91.38     42.49 o 
   1   9  18        9.35      -11.25     51.76 o 
   1   1  19       12.79       10.26      8.87 o 
   2   1  19       10.90        6.09      8.29 o 
   3   1  19     1186.79     1197.05     16.80 o 
   4   1  19      418.14      425.52     12.13 o 
   5   1  19     1386.51     1350.21     19.19 o 
   6   1  19      994.47      994.39     20.36 o 
   7   1  19       33.29       23.54     13.83 o 
   8   1  19      312.50      310.59     17.84 o 
   9   1  19      840.02      930.96     24.12 o 
  10   1  19      294.60      262.79     22.52 o 
  11   1  19       24.99       46.50     27.13 o 
  12   1  19       38.52       21.49     42.12 o 
   0   2  19      268.62      301.16     17.76 o 
   1   2  19     1120.14     1072.18     18.58 o 
   2   2  19        0.19       -5.67      9.21 o 
   3   2  19      113.23      113.63      9.48 o 
   4   2  19       51.78       60.51      9.58 o 
   5   2  19      468.02      456.07     13.52 o 
   6   2  19        7.31       -3.88     12.47 o 
   7   2  19     2421.84     2256.79     29.01 o 
   8   2  19        0.55        3.93     15.94 o 
   9   2  19       35.31       23.77     18.66 o 
  10   2  19      532.80      570.56     27.47 o 
  11   2  19      112.26      103.50     30.38 o 
   1   3  19      613.71      615.83     16.08 o 
   2   3  19      543.42      562.15     13.41 o 
   3   3  19     2781.30     2633.15     23.06 o 
   4   3  19      352.00      370.39     12.88 o 
   5   3  19      627.09      674.74     16.60 o 
   6   3  19      583.79      579.28     17.86 o 
   7   3  19      673.32      691.61     21.63 o 
   8   3  19      171.23      143.56     21.93 o 
   9   3  19      429.92      428.17     26.26 o 
  10   3  19       52.26       38.05     27.67 o 
  11   3  19      185.31      220.47     37.58 o 
   0   4  19        8.26       19.25     14.10 o 
   1   4  19      958.69      950.02     17.55 o 
   2   4  19     1353.33     1366.72     20.78 o 
   3   4  19      172.53      171.37     12.77 o 
   4   4  19      100.20       98.56     13.76 o 
   5   4  19      552.74      584.84     18.02 o 
   6   4  19      230.89      179.91     18.23 o 
   7   4  19       43.47       36.29     20.78 o 
   8   4  19      278.12      260.00     23.41 o 
   9   4  19        4.24       12.14     28.47 o 
  10   4  19       66.61       16.19     35.27 o 
   1   5  19      232.54      248.14     15.28 o 
   2   5  19      243.53      279.53     16.74 o 
   3   5  19      156.38      150.96     17.86 o 
   4   5  19       63.91       68.89     15.64 o 
   5   5  19      179.75      170.52     16.35 o 
   6   5  19       13.89       19.83     19.06 o 
   7   5  19      189.41      206.33     25.39 o 
   8   5  19       14.88       19.11     28.46 o 
   9   5  19        3.33       64.46     33.38 o 
  10   5  19       96.04       58.90     43.91 o 
   0   6  19     1629.66     1628.46     40.58 o 
   1   6  19        0.27        3.96     16.72 o 
   2   6  19        2.82       19.41     17.02 o 
   3   6  19      794.81      780.68     24.50 o 
   4   6  19        4.72      -21.06     19.31 o 
   5   6  19       36.11       25.38     19.27 o 
   6   6  19       30.46       -7.20     22.76 o 
   7   6  19       11.69       40.98     30.15 o 
   8   6  19       57.32       54.82     35.60 o 
   9   6  19        1.32       23.21     43.20 o 
   1   7  19      643.51      676.57     25.98 o 
   2   7  19      226.08      253.82     25.51 o 
   3   7  19      119.41      135.78     26.36 o 
   4   7  19      304.20      302.42     27.34 o 
   5   7  19       36.27       57.22     24.91 o 
   6   7  19       16.81       -6.09     31.52 o 
   7   7  19       56.99       15.64     47.41 o 
   0   8  19      161.89      120.22     61.94 o 
   1   8  19       87.89       62.26     35.47 o 
   2   8  19       73.89       50.88     39.80 o 
   3   8  19       45.78       64.37     34.61 o 
   4   8  19        0.51       42.08     38.22 o 
   5   8  19       90.14       42.56     50.78 o 
   0   0  20     1844.25     1881.84     52.78 o 
   1   0  20      419.79      449.93     18.42 o 
   2   0  20     1032.50     1010.10     25.30 o 
   3   0  20       74.72       51.89     12.85 o 
   4   0  20      707.49      674.77     20.44 o 
   5   0  20     1787.79     1683.89     30.01 o 
   6   0  20      426.45      396.19     19.90 o 
   7   0  20       41.30       28.03     19.03 o 
   8   0  20     1192.72     1098.67     32.29 o 
   9   0  20     1140.43     1151.22     40.86 o 
  10   0  20        3.98      -51.05     34.03 o 
  11   0  20        2.87       93.28     46.39 o 
  12   0  20        0.21       42.58     70.60 o 
   1   1  20     1240.60     1168.17     18.52 o 
   2   1  20      167.22      202.53     10.45 o 
   3   1  20     2619.09     2528.46     23.06 o 
   4   1  20        0.17       -9.14      9.25 o 
   5   1  20     2773.79     2702.53     23.90 o 
   6   1  20      940.65      997.37     22.91 o 
   7   1  20        0.78        7.75     15.16 o 
   8   1  20        0.98        1.95     15.89 o 
   9   1  20      933.52      929.33     23.87 o 
  10   1  20       36.38       -2.92     21.59 o 
  11   1  20      287.52      305.12     32.93 o 
   0   2  20      489.06      485.60     19.93 o 
   1   2  20        0.33        8.45     10.19 o 
   2   2  20       69.14       53.12     10.39 o 
   3   2  20      240.74      267.81     10.74 o 
   4   2  20      136.39      124.89     10.60 o 
   5   2  20        0.16       11.05     11.03 o 
   6   2  20      497.16      507.63     16.48 o 
   7   2  20      644.05      605.66     19.06 o 
   8   2  20      105.19       76.88     17.32 o 
   9   2  20       51.80       27.31     21.20 o 
  10   2  20       41.17        7.23     25.25 o 
  11   2  20       51.34       82.60     32.04 o 
   1   3  20      103.87       92.80      9.77 o 
   2   3  20     1945.59     1980.23     19.14 o 
   3   3  20        9.21       26.46     10.12 o 
   4   3  20     2275.48     2217.78     23.11 o 
   5   3  20      147.82      154.95     13.17 o 
   6   3  20      218.75      252.03     16.79 o 
   7   3  20       21.55       18.97     16.39 o 
   8   3  20        0.00      -16.87     21.07 o 
   9   3  20      308.10      292.70     26.57 o 
  10   3  20        3.32      -26.13     29.45 o 
  11   3  20       23.71       15.54     38.71 o 
   0   4  20        0.06       -1.36     14.92 o 
   1   4  20       35.21       40.24     10.65 o 
   2   4  20        4.65        8.19     10.87 o 
   3   4  20      349.85      350.13     14.81 o 
   4   4  20        4.11       21.79     13.92 o 
   5   4  20     1650.15     1547.45     28.33 o 
   6   4  20       17.38       53.56     18.72 o 
   7   4  20      268.37      274.42     22.11 o 
   8   4  20       59.50       37.41     24.52 o 
   9   4  20      772.28      739.65     33.84 o 
  10   4  20        0.04      -38.40     36.86 o 
   1   5  20      106.90      134.94     15.17 o 
   2   5  20      382.83      352.51     20.90 o 
   3   5  20     1439.84     1458.70     27.68 o 
   4   5  20      310.78      295.91     19.16 o 
   5   5  20      841.01      796.07     21.98 o 
   6   5  20       98.36       82.21     19.80 o 
   7   5  20     1188.60     1242.65     33.06 o 
   8   5  20       94.06       87.15     29.30 o 
   9   5  20      135.07      242.85     34.67 o 
   0   6  20      157.42      223.85     26.67 o 
   1   6  20       12.65       23.41     16.92 o 
   2   6  20      183.57      143.63     19.49 o 
   3   6  20      353.10      356.74     23.03 o 
   4   6  20      119.36      117.02     20.98 o 
   5   6  20       26.78       53.83     20.90 o 
   6   6  20      214.93      169.59     25.18 o 
   7   6  20      254.32      300.19     33.24 o 
   8   6  20        7.57       -7.67     37.42 o 
   1   7  20     1063.82     1030.34     31.50 o 
   2   7  20       49.59       46.98     30.51 o 
   3   7  20       32.18        5.25     28.25 o 
   4   7  20       14.78       41.44     29.85 o 
   5   7  20       24.90       24.13     35.67 o 
   6   7  20       16.53       30.03     34.90 o 
   7   7  20      237.17      277.78     46.52 o 
   0   8  20        4.97       81.51     58.73 o 
   1   8  20        0.11       19.17     37.30 o 
   2   8  20       14.76       -0.39     36.79 o 
   3   8  20       50.44       29.19     37.64 o 
   4   8  20      262.72      393.44     47.42 o 
   1   1  21      481.66      494.39     14.93 o 
   2   1  21      279.93      304.49     11.05 o 
   3   1  21      394.95      382.02     11.66 o 
   4   1  21     3370.10     3350.85     25.97 o 
   5   1  21     1457.84     1411.66     21.17 o 
   6   1  21     1527.48     1490.98     22.19 o 
   7   1  21      245.98      260.59     17.23 o 
   8   1  21       14.18        7.39     17.76 o 
   9   1  21       30.18       53.13     19.13 o 
  10   1  21       64.01       69.31     23.27 o 
  11   1  21        7.77        1.73     36.52 o 
   0   2  21      267.09      316.74     19.06 o 
   1   2  21      621.81      585.05     15.45 o 
   2   2  21     1598.77     1607.98     19.59 o 
   3   2  21       63.67       73.87     10.88 o 
   4   2  21     1020.19      994.97     18.89 o 
   5   2  21      551.82      531.16     15.17 o 
   6   2  21        0.31      -18.97     14.28 o 
   7   2  21      198.49      227.47     17.71 o 
   8   2  21      180.47      190.47     19.85 o 
   9   2  21      434.77      445.72     22.98 o 
  10   2  21      126.39      136.76     27.33 o 
  11   2  21      114.34      128.83     37.30 o 
   1   3  21     2654.68     2520.30     26.48 o 
   2   3  21      251.72      268.48     12.32 o 
   3   3  21     2904.64     2831.31     25.60 o 
   4   3  21      261.08      234.92     12.95 o 
   5   3  21      185.91      186.33     14.29 o 
   6   3  21      124.01       90.17     15.90 o 
   7   3  21        7.62       24.80     16.18 o 
   8   3  21        0.03      -20.32     23.54 o 
   9   3  21      414.30      455.20     28.78 o 
  10   3  21      150.63      128.97     31.72 o 
  11   3  21      323.11      391.12     43.90 o 
   0   4  21       17.03       25.72     14.52 o 
   1   4  21      124.93      131.97     11.53 o 
   2   4  21      137.58      123.20     11.49 o 
   3   4  21      897.70      891.77     18.68 o 
   4   4  21        0.44       29.92     14.98 o 
   5   4  21        8.60       41.08     16.65 o 
   6   4  21      362.41      386.00     19.63 o 
   7   4  21       31.43       40.26     22.62 o 
   8   4  21       49.49       50.19     25.40 o 
   9   4  21      194.33      220.38     31.89 o 
  10   4  21      262.44      203.23     41.84 o 
   1   5  21        9.12       23.14     16.35 o 
   2   5  21        0.28       -6.38     15.71 o 
   3   5  21       11.05       -0.85     16.88 o 
   4   5  21       43.79       41.05     19.59 o 
   5   5  21      284.80      281.64     19.00 o 
   6   5  21       54.28       49.70     20.74 o 
   7   5  21       20.62       19.88     26.61 o 
   8   5  21        3.68        3.87     31.05 o 
   9   5  21       25.97       42.84     36.95 o 
   0   6  21       49.39      101.83     27.87 o 
   1   6  21      179.43      191.64     19.40 o 
   2   6  21        0.49       -5.13     19.80 o 
   3   6  21      360.89      329.11     25.66 o 
   4   6  21       11.77        6.87     21.35 o 
   5   6  21      106.55       92.75     22.21 o 
   6   6  21       10.40        2.95     25.25 o 
   7   6  21      166.26      131.58     34.05 o 
   8   6  21        8.61       -4.86     43.15 o 
   1   7  21       78.08      106.28     26.59 o 
   2   7  21      154.88      164.21     30.40 o 
   3   7  21      911.85      842.00     31.57 o 
   4   7  21      152.85      139.62     28.44 o 
   5   7  21       13.05       45.94     32.20 o 
   6   7  21       46.65       56.79     41.26 o 
   0   8  21       64.04       61.55     71.85 o 
   1   8  21        6.85       76.77     46.18 o 
   2   8  21      147.84      124.67     44.20 o 
   3   8  21       11.70       23.67     40.02 o 
   4   8  21        1.74      -10.39     43.07 o 
   0   0  22        2.42      -12.20     28.26 o 
   1   0  22      718.53      762.54     21.78 o 
   2   0  22      137.21      146.39     15.38 o 
   3   0  22      281.34      276.81     15.22 o 
   4   0  22     1940.99     1896.58     32.19 o 
   5   0  22     1805.83     1746.85     35.01 o 
   6   0  22    11467.35    11553.61     76.99 o 
   7   0  22      145.38      117.88     22.14 o 
   8   0  22       33.89       11.44     19.97 o 
   9   0  22       91.04      127.85     34.72 o 
  10   0  22        7.47      -19.60     39.98 o 
  11   0  22      226.11      122.09     65.03 o 
   1   1  22      817.44      832.80     18.04 o 
   2   1  22     4166.40     4111.02     30.40 o 
   3   1  22       47.22       50.10     10.29 o 
   4   1  22        7.73       -5.86     10.20 o 
   5   1  22     3758.31     3727.00     30.58 o 
   6   1  22      523.05      473.78     16.16 o 
   7   1  22       76.86       55.16     16.45 o 
   8   1  22       92.79      111.84     18.75 o 
   9   1  22      105.39      109.90     20.63 o 
  10   1  22        2.52        6.42     23.97 o 
  11   1  22      317.49      312.32     41.14 o 
   0   2  22       22.90       46.32     17.11 o 
   1   2  22      293.69      315.70     14.05 o 
   2   2  22      326.92      308.77     13.45 o 
   3   2  22     1519.46     1480.90     21.00 o 
   4   2  22      688.15      690.91     17.97 o 
   5   2  22     1317.66     1294.34     20.92 o 
   6   2  22      143.28      145.51     14.80 o 
   7   2  22        4.21       -5.01     16.95 o 
   8   2  22       42.43       36.24     18.87 o 
   9   2  22        5.88       49.18     22.15 o 
  10   2  22       14.18       34.03     29.40 o 
  11   2  22       17.87       31.93     38.27 o 
   1   3  22      638.37      614.78     17.33 o 
   2   3  22     1032.06     1032.25     20.42 o 
   3   3  22      104.12       88.21     12.00 o 
   4   3  22       39.72       49.16     12.67 o 
   5   3  22        9.19       22.16     14.02 o 
   6   3  22       33.60       56.23     15.57 o 
   7   3  22       93.33       75.17     17.23 o 
   8   3  22      323.00      335.14     26.51 o 
   9   3  22        6.12       32.70     27.54 o 
  10   3  22       49.67       21.05     33.23 o 
   0   4  22      286.78      258.35     19.00 o 
   1   4  22      130.16      131.50     12.65 o 
   2   4  22      141.81      134.08     12.06 o 
   3   4  22      126.64       89.13     14.12 o 
   4   4  22      413.68      381.00     17.24 o 
   5   4  22      211.85      243.36     18.19 o 
   6   4  22      439.96      446.49     22.44 o 
   7   4  22       11.79       36.73     24.36 o 
   8   4  22        0.08      -26.89     27.00 o 
   9   4  22       10.54      -22.02     39.24 o 
  10   4  22        4.34       53.13     42.60 o 
   1   5  22     1267.63     1163.14     24.48 o 
   2   5  22      165.36      154.75     17.32 o 
   3   5  22      168.14      225.56     18.58 o 
   4   5  22        7.97       23.45     19.18 o 
   5   5  22       12.96       27.76     18.65 o 
   6   5  22       84.93       91.08     23.72 o 
   7   5  22     1016.84     1098.80     34.58 o 
   8   5  22       78.61       60.42     33.51 o 
   9   5  22      103.09      140.58     41.98 o 
   0   6  22       68.87       63.15     28.75 o 
   1   6  22       22.49       43.31     20.22 o 
   2   6  22      124.22       88.08     22.10 o 
   3   6  22       21.02       -3.10     22.01 o 
   4   6  22       80.36      136.47     23.50 o 
   5   6  22       10.34      -20.84     24.12 o 
   6   6  22       26.49       54.10     27.09 o 
   7   6  22       87.74       97.51     35.94 o 
   8   6  22       16.16      150.24     46.75 o 
   1   7  22       31.41       10.60     25.69 o 
   2   7  22        0.00       31.87     27.41 o 
   3   7  22      111.18       88.16     33.80 o 
   4   7  22        0.14      -18.36     28.84 o 
   5   7  22       13.49       63.86     34.97 o 
   6   7  22        5.03       -4.46     40.79 o 
   0   8  22       43.73       77.12     65.29 o 
   1   8  22        5.39       13.51     47.59 o 
   2   8  22       31.34       31.80     40.26 o 
   3   8  22       66.79      -23.82     47.50 o 
   1   1  23        3.61        5.47     11.43 o 
   2   1  23      876.29      916.09     19.19 o 
   3   1  23     3895.90     3971.98     29.41 o 
   4   1  23      345.26      358.31     13.55 o 
   5   1  23      279.21      279.12     14.02 o 
   6   1  23      235.92      226.45     15.26 o 
   7   1  23      584.49      588.70     21.12 o 
   8   1  23       48.01       45.61     19.49 o 
   9   1  23       33.24       31.20     22.44 o 
  10   1  23       17.01      -35.01     24.89 o 
  11   1  23       82.15       70.25     40.36 o 
   0   2  23      552.58      528.17     21.60 o 
   1   2  23      152.86      149.44     13.35 o 
   2   2  23     1362.93     1337.04     23.68 o 
   3   2  23      153.53      171.52     13.30 o 
   4   2  23      513.84      511.54     15.01 o 
   5   2  23      183.52      179.45     14.42 o 
   6   2  23      811.27      780.72     19.65 o 
   7   2  23       17.10       24.54     18.09 o 
   8   2  23       77.25       91.94     20.12 o 
   9   2  23      542.55      598.92     25.50 o 
  10   2  23       27.73       98.77     31.62 o 
   1   3  23      673.77      696.82     19.55 o 
   2   3  23      304.29      365.75     16.79 o 
   3   3  23       58.92       39.90     13.98 o 
   4   3  23      219.37      230.20     14.67 o 
   5   3  23     2145.52     2144.98     27.51 o 
   6   3  23       18.78       14.10     16.18 o 
   7   3  23      864.68      905.28     24.32 o 
   8   3  23        7.05       12.59     26.21 o 
   9   3  23      516.72      662.11     34.88 o 
  10   3  23       64.91       43.49     36.90 o 
   0   4  23      580.63      607.73     30.18 o 
   1   4  23       40.56       23.66     16.17 o 
   2   4  23      606.42      582.67     21.00 o 
   3   4  23      205.23      189.82     14.73 o 
   4   4  23       57.04       77.89     16.08 o 
   5   4  23      344.95      332.59     19.18 o 
   6   4  23       26.47       25.56     20.13 o 
   7   4  23      145.64      215.99     27.61 o 
   8   4  23        2.05       -3.80     29.18 o 
   9   4  23      512.49      510.13     40.73 o 
   1   5  23      512.09      545.26     19.48 o 
   2   5  23      435.59      416.85     19.71 o 
   3   5  23      130.61      112.11     18.45 o 
   4   5  23        1.57       23.37     19.45 o 
   5   5  23      267.30      298.38     22.46 o 
   6   5  23        0.73       18.62     22.76 o 
   7   5  23       64.17       49.92     31.49 o 
   8   5  23       48.16       29.58     35.98 o 
   0   6  23        6.61       34.68     29.99 o 
   1   6  23       20.94       26.17     22.79 o 
   2   6  23        4.09      -31.89     21.26 o 
   3   6  23      132.42      147.36     24.13 o 
   4   6  23      181.61      188.94     27.23 o 
   5   6  23       40.53       58.15     29.43 o 
   6   6  23       10.60        1.83     28.70 o 
   7   6  23       91.14       59.19     37.92 o 
   1   7  23      112.17      136.07     26.98 o 
   2   7  23       60.79       88.62     31.94 o 
   3   7  23       87.44       58.71     33.07 o 
   4   7  23        1.00       36.68     31.45 o 
   5   7  23      148.61      126.15     38.47 o 
   0   8  23       15.07       18.10     64.44 o 
   1   8  23       69.60      177.76     54.46 o 
   0   0  24       80.74       81.61     29.57 o 
   1   0  24      584.67      574.45     31.32 o 
   2   0  24     2444.82     2402.85     37.01 o 
   3   0  24      902.90      918.00     36.40 o 
   4   0  24      260.22      255.54     18.88 o 
   5   0  24     4430.84     4241.79     49.12 o 
   6   0  24     1660.06     1648.76     36.12 o 
   7   0  24      977.77      908.51     34.81 o 
   8   0  24       22.73       29.21     23.85 o 
   9   0  24        0.89       55.14     35.16 o 
  10   0  24      799.12      835.91     49.77 o 
   1   1  24     2504.89     2423.71     26.39 o 
   2   1  24      784.17      780.62     19.03 o 
   3   1  24      158.58      146.53     12.81 o 
   4   1  24        4.74        4.94     12.28 o 
   5   1  24     2883.47     2781.81     29.57 o 
   6   1  24       41.84       46.21     14.55 o 
   7   1  24       14.78      -26.92     17.95 o 
   8   1  24       63.94       39.01     21.04 o 
   9   1  24        0.40       -1.92     23.64 o 
  10   1  24       84.47      108.78     28.51 o 
   0   2  24      963.22      985.02     28.62 o 
   1   2  24       50.59       62.74     13.53 o 
   2   2  24       50.41       44.43     14.15 o 
   3   2  24       61.97       75.04     13.28 o 
   4   2  24      106.24      105.92     13.99 o 
   5   2  24     2294.58     2259.92     27.94 o 
   6   2  24     1032.95     1005.61     22.51 o 
   7   2  24      128.98       95.88     19.38 o 
   8   2  24        1.87        7.11     21.94 o 
   9   2  24       17.71       14.86     26.81 o 
  10   2  24        4.17        1.24     34.42 o 
   1   3  24      405.40      350.34     16.86 o 
   2   3  24      907.14      916.71     23.06 o 
   3   3  24      190.16      181.32     15.29 o 
   4   3  24      165.81      166.22     15.93 o 
   5   3  24       14.81       -2.31     14.65 o 
   6   3  24       19.86       40.83     16.38 o 
   7   3  24      402.63      390.81     21.62 o 
   8   3  24       54.57       36.33     22.34 o 
   9   3  24        6.33       51.72     30.42 o 
  10   3  24        3.13      -23.09     38.83 o 
   0   4  24        1.49      -25.59     22.57 o 
   1   4  24        0.41        9.57     15.73 o 
   2   4  24       76.17       48.52     14.07 o 
   3   4  24      130.97      120.13     14.69 o 
   4   4  24       37.91       51.07     16.34 o 
   5   4  24      471.37      444.20     20.19 o 
   6   4  24       19.37       -0.56     22.39 o 
   7   4  24       29.38       59.97     27.46 o 
   8   4  24      117.87      206.84     32.68 o 
   9   4  24        0.04       14.70     40.48 o 
   1   5  24     1492.70     1353.79     25.45 o 
   2   5  24       24.10        1.74     17.78 o 
   3   5  24      432.77      495.90     20.87 o 
   4   5  24        0.07       19.47     21.07 o 
   5   5  24       32.09       63.97     25.05 o 
   6   5  24        0.44      -13.15     21.29 o 
   7   5  24      570.55      626.63     37.07 o 
   8   5  24      136.80      171.75     39.38 o 
   0   6  24        0.67       84.01     53.36 o 
   1   6  24        2.28       33.60     22.50 o 
   2   6  24      175.68      177.87     22.87 o 
   3   6  24       44.35       44.34     23.62 o 
   4   6  24       62.67       45.60     28.25 o 
   5   6  24      124.62      162.91     27.18 o 
   6   6  24      220.25      260.54     34.56 o 
   7   6  24        6.24      -15.31     43.16 o 
   1   7  24       55.45       51.95     33.25 o 
   2   7  24       23.26       70.26     29.83 o 
   3   7  24      101.17       51.63     45.12 o 
   4   7  24       16.06       49.74     34.55 o 
   5   7  24       17.48      -39.22     42.31 o 
   1   1  25     1665.38     1709.99     23.64 o 
   2   1  25      136.39      138.85     13.67 o 
   3   1  25       24.81       34.62     11.88 o 
   4   1  25     3771.04     3714.94     33.48 o 
   5   1  25      112.07       85.59     14.53 o 
   6   1  25       51.93       31.50     15.65 o 
   7   1  25     1057.85      990.70     27.62 o 
   8   1  25      128.59      101.81     22.52 o 
   9   1  25       87.58       72.16     25.37 o 
  10   1  25      166.54      153.55     36.19 o 
   0   2  25     1784.35     1671.36     35.97 o 
   1   2  25        3.97       -3.43     13.66 o 
   2   2  25        1.59       10.92     14.44 o 
   3   2  25        9.60       18.61     15.09 o 
   4   2  25      877.49      940.11     22.41 o 
   5   2  25      964.51     1005.44     21.65 o 
   6   2  25       60.77       67.34     15.84 o 
   7   2  25      277.92      246.21     21.05 o 
   8   2  25      520.65      573.40     27.31 o 
   9   2  25      185.85      210.36     29.47 o 
  10   2  25      177.31      173.95     36.88 o 
   1   3  25      735.60      780.26     22.52 o 
   2   3  25        6.16      -10.45     17.24 o 
   3   3  25      362.81      439.01     18.63 o 
   4   3  25       13.15       12.54     16.40 o 
   5   3  25      284.02      318.92     20.14 o 
   6   3  25       12.21       40.52     17.44 o 
   7   3  25      206.33      194.02     23.01 o 
   8   3  25       34.31        7.58     24.33 o 
   9   3  25      150.11      148.94     34.39 o 
   0   4  25       30.02       67.46     23.53 o 
   1   4  25      683.67      635.21     20.50 o 
   2   4  25      843.94      843.17     26.43 o 
   3   4  25       40.97       49.07     16.59 o 
   4   4  25      158.01      164.03     17.58 o 
   5   4  25      134.49      131.61     19.10 o 
   6   4  25       43.74       28.15     22.25 o 
   7   4  25        3.05       56.66     26.06 o 
   8   4  25      161.61      195.14     36.08 o 
   9   4  25      366.72      319.33     47.86 o 
   1   5  25       35.22       10.70     18.95 o 
   2   5  25       58.79       31.20     17.85 o 
   3   5  25        0.89       24.05     18.90 o 
   4   5  25       21.08       25.33     25.65 o 
   5   5  25      134.53      144.99     34.17 o 
   6   5  25        5.80       34.24     22.93 o 
   7   5  25      130.83      152.94     37.32 o 
   0   6  25       12.90       69.89     31.43 o 
   1   6  25        0.09       -9.69     24.16 o 
   2   6  25       26.66       72.24     23.38 o 
   3   6  25       20.76       12.32     24.77 o 
   4   6  25      130.40       96.33     35.81 o 
   5   6  25        2.95       39.12     30.69 o 
   6   6  25       40.58       81.03     39.65 o 
   1   7  25       46.61       90.68     29.34 o 
   2   7  25       38.52       13.86     38.22 o 
   3   7  25      374.65      321.45     38.47 o 
   4   7  25       84.18      123.75     37.81 o 
   0   0  26       16.98       23.64     33.45 o 
   1   0  26       62.80       44.03     23.89 o 
   2   0  26     1277.57     1276.84     31.23 o 
   3   0  26     3715.66     3741.31     47.00 o 
   4   0  26     1882.90     1804.68     32.68 o 
   5   0  26     2249.36     2069.35     39.52 o 
   6   0  26        4.89       32.72     22.83 o 
   7   0  26       12.53        4.42     24.98 o 
   8   0  26        0.85      -23.44     29.05 o 
   9   0  26      163.61      119.95     42.26 o 
  10   0  26      123.60      104.85     56.20 o 
   1   1  26       22.65       22.79     12.29 o 
   2   1  26      506.79      536.87     18.36 o 
   3   1  26      414.68      445.99     16.01 o 
   4   1  26       24.64        9.76     14.16 o 
   5   1  26     1979.23     1936.93     27.83 o 
   6   1  26        8.01       25.69     16.64 o 
   7   1  26        1.46       -9.41     18.32 o 
   8   1  26      416.38      351.54     26.70 o 
   9   1  26      241.48      292.65     28.83 o 
  10   1  26       45.36       94.75     37.48 o 
   0   2  26       27.35       21.58     20.13 o 
   1   2  26        4.72       25.25     14.98 o 
   2   2  26      640.97      716.77     20.62 o 
   3   2  26      551.95      591.66     20.68 o 
   4   2  26       58.72       41.08     15.62 o 
   5   2  26        0.58       14.77     15.57 o 
   6   2  26        2.25      -24.69     16.46 o 
   7   2  26      112.73      100.50     23.21 o 
   8   2  26      109.44      123.00     26.51 o 
   9   2  26        2.99      -13.41     32.07 o 
   1   3  26      229.46      214.52     18.33 o 
   2   3  26      128.52      158.38     18.85 o 
   3   3  26      162.39      182.70     18.56 o 
   4   3  26      411.39      400.54     20.13 o 
   5   3  26       58.35       40.83     16.19 o 
   6   3  26      418.90      370.38     21.33 o 
   7   3  26       87.84       31.47     23.54 o 
   8   3  26        0.21      -14.43     26.41 o 
   9   3  26       22.86       65.69     36.35 o 
   0   4  26        0.99        7.26     25.04 o 
   1   4  26       12.78       31.39     18.54 o 
   2   4  26       51.01       80.66     19.80 o 
   3   4  26       38.60       42.94     17.59 o 
   4   4  26       92.33       82.29     19.88 o 
   5   4  26       26.46       30.44     21.47 o 
   6   4  26       29.03       12.45     22.11 o 
   7   4  26        1.36       23.56     29.88 o 
   8   4  26       82.69      109.19     40.54 o 
   1   5  26       97.95      134.03     26.28 o 
   2   5  26      248.92      251.33     21.57 o 
   3   5  26      364.89      416.70     23.36 o 
   4   5  26       66.20       91.23     23.15 o 
   5   5  26        8.92       27.82     27.26 o 
   6   5  26        0.00      -13.73     25.48 o 
   7   5  26      653.23      784.07     41.98 o 
   0   6  26       69.86      124.06     40.52 o 
   1   6  26        3.79       26.72     35.03 o 
   2   6  26      240.03      337.79     25.41 o 
   3   6  26       22.50       30.02     26.36 o 
   4   6  26      175.78      229.02     38.88 o 
   5   6  26       17.84       45.17     34.42 o 
   1   7  26        0.60       12.61     34.85 o 
   2   7  26       28.79       61.52     39.74 o 
   3   7  26       79.10       10.96     37.55 o 
   1   1  27       49.70       62.61     14.02 o 
   2   1  27      428.41      444.32     18.25 o 
   3   1  27      728.32      752.04     20.48 o 
   4   1  27      268.46      267.87     16.05 o 
   5   1  27      432.76      439.29     17.42 o 
   6   1  27      295.07      313.87     19.72 o 
   7   1  27       34.44       11.92     22.02 o 
   8   1  27      244.87      229.18     27.73 o 
   9   1  27      213.65      291.00     31.50 o 
   0   2  27     1811.21     1615.21     43.53 o 
   1   2  27     2337.96     2160.55     31.47 o 
   2   2  27      655.54      640.44     22.47 o 
   3   2  27       42.12       33.82     17.75 o 
   4   2  27        0.04        0.01     16.17 o 
   5   2  27        8.26       11.91     18.49 o 
   6   2  27       58.64       75.79     18.28 o 
   7   2  27        5.80      -35.43     23.62 o 
   8   2  27        3.03      -26.57     29.89 o 
   9   2  27      655.44      738.26     38.68 o 
   1   3  27      944.22      943.21     25.71 o 
   2   3  27       82.53      129.69     19.45 o 
   3   3  27     1112.71     1165.79     30.36 o 
   4   3  27        1.56       -7.61     18.37 o 
   5   3  27        4.09       35.59     20.06 o 
   6   3  27      514.61      511.17     22.76 o 
   7   3  27      149.39      163.79     33.90 o 
   8   3  27       14.21       36.64     32.60 o 
   0   4  27       30.07       71.28     28.44 o 
   1   4  27        6.26       25.42     20.41 o 
   2   4  27      167.74      183.49     21.21 o 
   3   4  27       29.49       31.19     21.75 o 
   4   4  27      485.67      519.57     23.83 o 
   5   4  27      258.74      268.35     23.79 o 
   6   4  27      108.52       75.88     27.07 o 
   7   4  27        0.24      -38.56     31.09 o 
   8   4  27      285.54      303.32     42.71 o 
   1   5  27      116.57      148.49     27.66 o 
   2   5  27       48.50       44.30     27.56 o 
   3   5  27       60.88       96.57     24.91 o 
   4   5  27       48.49       24.66     24.29 o 
   5   5  27        2.86       20.05     26.90 o 
   6   5  27       18.27       52.53     36.96 o 
   0   6  27        8.64       64.06     41.81 o 
   1   6  27      137.87      167.25     26.58 o 
   2   6  27       65.39       77.15     24.09 o 
   3   6  27       36.26       56.43     28.46 o 
   4   6  27        1.82       14.03     36.65 o 
   5   6  27       50.59       -0.75     37.86 o 
   1   7  27      336.27      421.19     41.57 o 
   0   0  28      416.45      383.76     43.77 o 
   1   0  28     2160.68     2138.21     51.46 o 
   2   0  28       63.80       80.51     28.21 o 
   3   0  28       24.98       11.90     23.11 o 
   4   0  28      228.08      251.52     27.43 o 
   5   0  28        0.02      -20.56     21.71 o 
   6   0  28     1050.54     1075.92     46.05 o 
   7   0  28      198.66      244.26     31.16 o 
   8   0  28      630.38      548.34     38.04 o 
   9   0  28      409.55      428.14     53.06 o 
   1   1  28       30.60       29.57     14.09 o 
   2   1  28        2.63      -10.09     14.76 o 
   3   1  28     2905.88     2812.88     33.85 o 
   4   1  28       61.96       35.60     15.89 o 
   5   1  28      241.66      222.46     18.39 o 
   6   1  28      171.02      159.21     20.98 o 
   7   1  28      256.17      239.58     21.76 o 
   8   1  28      225.83      230.80     27.94 o 
   9   1  28      246.98      195.63     37.96 o 
   0   2  28      591.65      551.23     30.23 o 
   1   2  28      101.70       94.23     16.75 o 
   2   2  28       42.17       42.77     18.14 o 
   3   2  28      433.02      414.89     21.33 o 
   4   2  28       21.34       11.78     17.03 o 
   5   2  28      373.49      383.98     20.75 o 
   6   2  28       42.49       35.33     20.07 o 
   7   2  28      143.78      159.45     29.84 o 
   8   2  28      112.55       63.72     31.01 o 
   1   3  28        1.64      -20.68     19.12 o 
   2   3  28      398.61      334.66     21.93 o 
   3   3  28      628.67      570.25     24.46 o 
   4   3  28        0.09       14.86     17.94 o 
   5   3  28       86.52       90.14     22.70 o 
   6   3  28      131.06      130.82     21.77 o 
   7   3  28        6.59       20.43     26.95 o 
   8   3  28      424.67      524.91     41.54 o 
   0   4  28        1.93       -8.99     30.55 o 
   1   4  28      403.64      375.28     24.17 o 
   2   4  28       33.75       41.13     21.94 o 
   3   4  28      355.47      393.91     26.15 o 
   4   4  28       73.18       87.23     21.96 o 
   5   4  28      118.15      100.77     27.45 o 
   6   4  28       14.71       11.03     27.55 o 
   7   4  28       40.22        1.03     40.43 o 
   1   5  28      322.32      361.38     30.45 o 
   2   5  28      224.75      286.70     31.04 o 
   3   5  28      184.74      214.99     23.67 o 
   4   5  28       57.05       72.96     29.49 o 
   5   5  28      147.93      135.17     34.83 o 
   6   5  28       21.99       57.74     45.69 o 
   0   6  28      419.65      458.86     51.45 o 
   1   6  28        0.45       61.26     35.00 o 
   2   6  28       51.80       31.68     32.37 o 
   3   6  28       10.28       36.16     44.62 o 
   4   6  28       41.12       71.88     48.88 o 
   1   1  29      306.13      299.98     20.66 o 
   2   1  29        7.48       10.13     20.18 o 
   3   1  29       41.12       41.48     17.33 o 
   4   1  29        5.51        0.46     16.25 o 
   5   1  29      100.74      103.97     19.32 o 
   6   1  29      137.28      108.67     21.34 o 
   7   1  29      127.02      145.17     23.62 o 
   8   1  29        1.60      -15.79     29.11 o 
   0   2  29      470.05      498.65     29.63 o 
   1   2  29       40.88       57.67     17.56 o 
   2   2  29      193.89      193.62     19.12 o 
   3   2  29      195.69      176.51     20.99 o 
   4   2  29      281.21      353.95     22.46 o 
   5   2  29      161.22      153.15     22.00 o 
   6   2  29       23.94       28.58     22.97 o 
   7   2  29        0.30       24.21     32.24 o 
   8   2  29      202.83      214.55     35.79 o 
   1   3  29       96.31       69.33     20.76 o 
   2   3  29      108.15      140.00     22.08 o 
   3   3  29        0.07      -27.20     23.57 o 
   4   3  29        2.12       -1.01     24.53 o 
   5   3  29      141.40      203.30     23.83 o 
   6   3  29      436.56      411.48     29.75 o 
   7   3  29      353.19      380.00     35.49 o 
   0   4  29      239.33      316.40     72.24 o 
   1   4  29       97.99       49.93     25.44 o 
   2   4  29        0.17       16.76     24.59 o 
   3   4  29       66.01       95.40     28.26 o 
   4   4  29      600.47      616.38     30.96 o 
   5   4  29       45.16       65.32     27.47 o 
   6   4  29      597.56      655.03     37.33 o 
   1   5  29       13.83       29.37     30.39 o 
   2   5  29      158.71      187.73     31.64 o 
   3   5  29       34.36       20.50     33.15 o 
   4   5  29       58.63       37.15     39.66 o 
   5   5  29      149.83      146.98     43.46 o 
   0   6  29      202.83      222.33     51.56 o 
   1   6  29       58.61      111.19     36.16 o 
   2   6  29      190.35      270.17     40.81 o 
   3   6  29       22.84       12.15     44.58 o 
   0   0  30     6444.02     6288.26    110.49 o 
   1   0  30        0.09       10.64     35.50 o 
   2   0  30       68.07       79.30     33.84 o 
   3   0  30      179.12      105.24     37.26 o 
   4   0  30       93.07       90.93     27.57 o 
   5   0  30      355.88      410.58     37.71 o 
   6   0  30      162.57      160.35     29.67 o 
   7   0  30      105.34       57.86     33.72 o 
   8   0  30      239.67      238.75     48.76 o 
   1   1  30       40.57       32.31     23.31 o 
   2   1  30       62.22       53.03     18.93 o 
   3   1  30      510.56      513.35     24.33 o 
   4   1  30      321.30      346.01     21.26 o 
   5   1  30      115.03      136.57     23.19 o 
   6   1  30       11.13       -1.84     21.74 o 
   7   1  30       29.63      -32.68     24.21 o 
   8   1  30        0.59      -47.58     31.72 o 
   0   2  30      181.62      196.63     27.21 o 
   1   2  30      280.77      285.57     20.68 o 
   2   2  30      129.62      120.13     20.60 o 
   3   2  30      213.82      190.27     22.07 o 
   4   2  30       32.53       31.68     22.89 o 
   5   2  30      116.26      123.98     22.81 o 
   6   2  30       35.69       49.22     24.65 o 
   7   2  30       23.30       16.23     28.25 o 
   1   3  30      215.37      196.84     22.91 o 
   2   3  30       40.75       43.67     23.65 o 
   3   3  30        2.76      -23.54     24.09 o 
   4   3  30       19.29       76.12     26.97 o 
   5   3  30      136.61       82.96     26.34 o 
   6   3  30       20.47       24.53     30.87 o 
   7   3  30      530.58      568.52     42.29 o 
   0   4  30      366.28      405.91     42.72 o 
   1   4  30        0.46      -16.71     26.98 o 
   2   4  30       10.85      -17.99     28.61 o 
   3   4  30      102.82      176.74     27.99 o 
   4   4  30       10.55      -11.23     29.82 o 
   5   4  30        0.19       29.49     29.20 o 
   6   4  30        5.66       41.65     36.60 o 
   1   5  30       99.69      148.48     33.55 o 
   2   5  30        1.46        7.43     34.31 o 
   3   5  30      188.84      221.13     36.98 o 
   4   5  30       88.07       30.08     42.16 o 
   0   6  30      153.28      241.85     57.51 o 
   1   6  30        4.54        9.66     41.37 o 
   1   1  31      107.76      102.07     24.57 o 
   2   1  31      115.17      115.46     21.72 o 
   3   1  31       14.90       46.09     23.77 o 
   4   1  31        0.06       -8.05     20.18 o 
   5   1  31      146.07      146.60     22.97 o 
   6   1  31       30.00       38.61     24.67 o 
   7   1  31       35.99       37.08     29.49 o 
   0   2  31      170.83      222.27     29.24 o 
   1   2  31        0.00       33.06     20.15 o 
   2   2  31        0.12       27.62     21.87 o 
   3   2  31       14.21       13.48     23.14 o 
   4   2  31     1000.72      992.86     40.43 o 
   5   2  31      496.15      493.93     26.15 o 
   6   2  31      226.01      217.82     31.40 o 
   7   2  31        3.90       72.34     42.39 o 
   1   3  31      500.00      538.74     26.63 o 
   2   3  31       30.10       45.64     25.33 o 
   3   3  31        8.71       25.38     26.64 o 
   4   3  31       23.04       68.64     28.63 o 
   5   3  31      111.82       87.94     30.15 o 
   6   3  31       71.87       29.11     37.64 o 
   0   4  31      257.27      270.70     47.22 o 
   1   4  31       27.70       16.13     28.42 o 
   2   4  31      112.74      129.59     30.18 o 
   3   4  31       41.71      118.60     30.52 o 
   4   4  31      340.96      341.48     34.45 o 
   5   4  31       26.15       71.82     41.04 o 
   1   5  31       90.10      184.20     36.47 o 
   2   5  31        1.20       70.16     44.35 o 
   3   5  31       84.54      121.36     38.30 o 
   0   0  32     2259.43     2040.09    125.04 o 
   1   0  32      715.03      709.71     47.77 o 
   2   0  32        0.11       28.35     35.96 o 
   3   0  32        2.21       -3.45     38.48 o 
   4   0  32      172.35      200.81     36.94 o 
   5   0  32        2.17        7.13     34.65 o 
   6   0  32       58.27      216.42     70.52 o 
   7   0  32       14.80       66.25     52.03 o 
   1   1  32        4.49       37.36     25.89 o 
   2   1  32       60.60       64.04     28.65 o 
   3   1  32      218.37      215.83     27.56 o 
   4   1  32       34.68       39.16     29.23 o 
   5   1  32       61.62       25.92     25.00 o 
   6   1  32        4.47       26.72     29.22 o 
   7   1  32        0.26        8.52     38.01 o 
   0   2  32      232.56      308.00     31.64 o 
   1   2  32       35.19       47.83     21.07 o 
   2   2  32       15.23      -32.22     23.69 o 
   3   2  32      151.95      159.61     25.51 o 
   4   2  32       13.34       43.27     26.78 o 
   5   2  32       74.12      142.72     32.01 o 
   6   2  32       62.57       88.11     31.07 o 
   1   3  32       27.84       53.69     26.19 o 
   2   3  32       62.08      105.01     28.64 o 
   3   3  32       78.14      111.16     28.75 o 
   4   3  32        2.43       74.50     31.26 o 
   5   3  32       15.25       52.29     37.80 o 
   0   4  32       42.27      110.44     42.12 o 
   1   4  32        5.87       -6.31     30.61 o 
   2   4  32      175.57      221.02     33.45 o 
   3   4  32       67.02      167.19     33.49 o 
   4   4  32       62.26       57.05     44.51 o 
   1   5  32       96.26      139.47     38.96 o 
   2   5  32       20.76       40.65     42.35 o 
   1   1  33        0.19        4.18     29.69 o 
   2   1  33        3.12       -0.56     30.46 o 
   3   1  33       12.54       64.93     25.76 o 
   4   1  33        1.01       64.75     30.90 o 
   5   1  33      163.32      181.18     38.98 o 
   6   1  33       47.47       65.53     51.84 o 
   0   2  33       68.29       78.56     29.76 o 
   1   2  33       58.53      100.21     22.34 o 
   2   2  33      126.50      126.95     23.60 o 
   3   2  33       19.26       70.66     26.96 o 
   4   2  33      799.03      819.70     45.61 o 
   5   2  33       40.02        4.97     34.84 o 
   1   3  33        9.75       -3.53     27.77 o 
   2   3  33        4.85        9.22     29.40 o 
   3   3  33        6.74        9.09     35.59 o 
   4   3  33       68.40       72.07     34.65 o 
   0   4  33       87.45      145.10     44.52 o 
   1   4  33        5.50       32.79     31.60 o 
   2   4  33      101.69      109.42     34.92 o 
   3   4  33       22.10       79.95     40.97 o 
   0   0  34     2492.19     2838.63    131.99 o 
   1   0  34       67.88       13.09     47.08 o 
   2   0  34      152.44      125.89     48.43 o 
   3   0  34       25.40       64.23     53.04 o 
   4   0  34       59.20      -24.77     56.81 o 
   5   0  34      213.42      195.20     60.65 o 
   1   1  34      139.96      170.29     34.79 o 
   2   1  34        0.88       43.27     36.25 o 
   3   1  34       10.96       68.02     36.54 o 
   4   1  34       74.48      123.66     42.03 o 
   5   1  34       34.29       78.10     41.17 o 
   0   2  34      522.37      532.76     42.75 o 
   1   2  34        2.11        0.05     27.48 o 
   2   2  34        5.69       67.88     23.96 o 
   3   2  34        1.76        1.46     31.37 o 
   4   2  34       48.99      129.03     44.79 o 
   1   3  34       97.44      145.35     33.77 o 
   2   3  34        3.67       64.89     38.05 o 
   3   3  34       16.72       31.54     39.33 o 
   0   4  34      170.52      218.77     59.50 o 
   1   4  34       60.40       89.99     41.08 o 
   1   1  35       90.87      142.68     39.72 o 
   2   1  35        1.07      -18.38     39.64 o 
   3   1  35        1.75       -7.65     43.29 o 
   4   1  35        1.88       18.04     43.75 o 
   0   2  35      301.89      329.94     60.41 o 
   1   2  35       25.40       20.99     46.83 o 
   2   2  35       57.01      107.52     40.86 o 
   3   2  35       18.69       57.95     41.29 o 
   1   3  35       45.91       85.13     41.66 o 
   2   3  35        2.73        9.45     40.71 o 
   0   0  36        5.27       90.02    101.53 o 
   1   0  36      226.92      251.45     80.67 o 
   2   0  36      101.64      137.06     67.41 o 
   3   0  36       36.58       19.95     66.65 o 
   1   1  36        8.10      114.42     47.61 o 
   2   1  36       75.50      148.92     48.22 o 
   3   1  36      130.10      172.45     50.67 o 
   0   2  36      324.56      331.05     68.15 o 
   1   2  36        0.69       -3.05     46.97 o 
                                                 
